# Supplementary material for: Landscape of in vivo Fitness-Associated Genes of Enterobacter cloacae Complex
Source: Front Microbiol. 2020 Jul 10;11:1609. doi: 10.3389/fmicb.2020.01609 (PMC7365913; doi:10.3389/fmicb.2020.01609)
Supplement: TABLE S3 — Genes identified as essential for growth in LB. [file Table_3.xlsx]

## Sheet: LB Condition
TABLE S3 Genes identified as essential for growth in LB, in E. cloacae ATCC 13047 .
Feature ID	Product	start	end	Size	LB number of reads	LB-RPKM
ECL_00035	acetolactate synthase 1 regulatory subunit	34164	34452	288	0	0
ECL_00047	PTS system lactose/cellobiose-specific transporter subunit IIA	46573	46876	303	0	0			197 hypothetical proteins
ECL_00061	hypothetical protein	61068	61239	171	0	0			79 tRNA
ECL_tRNA001	tRNA-Sec	101747	101838	91	0	0			36 ribosomal RNA or proteins
ECL_00144	hypothetical protein	142500	143316	816	0	0			123 proteins with function or putative function
ECL_00145	hypothetical protein	143340	143736	396	0	0
ECL_00148	hypothetical protein	145397	145514	117	0	0
ECL_00164	hypothetical protein	160753	161587	834	0	0
ECL_00167	hypothetical protein	162259	162397	138	0	0
ECL_00171	hypothetical protein	166544	166673	129	0	0
ECL_00213	major cold shock protein	212838	213051	213	0	0
ECL_tRNA002	tRNA-Pro	226890	226967	77	0	0
ECL_tRNA003	tRNA-Thr	234604	234680	76	0	0
ECL_tRNA004	tRNA-Tyr	234688	234773	85	0	0
ECL_tRNA006	tRNA-Thr	234971	235047	76	0	0
thiS	sulfur carrier protein ThiS	253275	253476	201	0	0
ECL_16S01	16S ribosomal RNA	265436	266982	1546	0	0
ECL_23S01	23S ribosomal RNA	267178	270085	2907	0	0
ECL_5S01	5S ribosomal RNA	270142	270263	121	0	0
ECL_00300	LexA repressor	311170	311779	609	0	0
ECL_00301	hypothetical protein	311794	311908	114	0	0
ECL_00329	putative inner membrane protein	339832	340147	315	0	0
ECL_16S02	16S ribosomal RNA	380923	382468	1545	0	0
ECL_tRNA007	tRNA-Ile	382533	382610	77	0	0
ECL_tRNA008	tRNA-Ala	382646	382722	76	0	0
ECL_23S02	23S ribosomal RNA	382893	385803	2910	0	0
ECL_00377	Thiol:disulfide interchange protein DsbA	393276	393789	513	0	0
ECL_tRNA009	tRNA-Phe	407633	407712	79	0	0
ECL_00400	hypothetical protein	420362	420620	258	0	0
ECL_00404	hypothetical protein	422235	422349	114	0	0
ECL_00411	hypothetical protein	428437	428722	285	0	0
ECL_00483	hypothetical protein	487408	487681	273	0	0
ECL_00489	hypothetical protein	492485	492602	117	0	0
ECL_00496	hypothetical protein	496874	496988	114	0	0
ECL_00504	hypothetical protein	504077	504194	117	0	0
ECL_00509	hypothetical protein	508516	508813	297	0	0
ECL_00516	hypothetical protein	513443	513611	168	0	0
ECL_00527	hypothetical protein	520381	520522	141	0	0
ECL_00530	hypothetical protein	522390	522513	123	0	0
ECL_tRNA010	tRNA-Phe	525297	525373	76	0	0
ECL_tRNA011	tRNA-Gly	555316	555392	76	0	0
ECL_tRNA012	tRNA-Gly	555436	555512	76	0	0
ECL_00596	30S ribosomal protein S18	587752	587980	228	0	0
ECL_00642	PRD domain-containing protein	639106	639427	321	0	0
ECL_00643	hypothetical protein	639437	639800	363	0	0
ECL_00666	hypothetical protein	664971	665106	135	0	0
ECL_00681	hypothetical protein	681157	681880	723	0	0
ECL_00691	bacteriophage gene regulatory protein	689842	690061	219	0	0
ECL_00714	hypothetical protein	708317	708530	213	0	0
ECL_00730	hypothetical protein	725632	725902	270	0	0
ECL_00763	hypothetical protein	759552	760035	483	0	0
ECL_00765	primosomal protein DnaI	760852	761398	546	0	0
ECL_tRNA014	tRNA-Leu	772530	772617	87	0	0
ECL_tRNA015	tRNA-Leu	772648	772735	87	0	0
ECL_tRNA016	tRNA-Leu	772763	772850	87	0	0
ECL_00832	hypothetical protein	822297	822423	126	0	0
ECL_00841	hypothetical protein	834297	834531	234	0	0
ECL_00843	hypothetical protein	837372	837504	132	0	0
ECL_00877	hypothetical protein	878405	878543	138	0	0
ECL_00894	SecA regulator SecM	896960	897464	504	0	0
ECL_00895	hypothetical protein	897429	897558	129	0	0
ECL_00911	hypothetical protein	913121	913274	153	0	0
ECL_00991	hypothetical protein	1005377	1005503	126	0	0
ECL_16S03	16S ribosomal RNA	1015757	1017300	1543	0	0
ECL_tRNA017	tRNA-Ile	1017366	1017443	77	0	0
ECL_tRNA018	tRNA-Ala	1017479	1017555	76	0	0
ECL_5S03	5S ribosomal RNA	1020692	1020816	124	0	0
ECL_tRNA019	tRNA-Asp	1020866	1020943	77	0	0
ECL_tRNA020	tRNA-Asp	1030295	1030372	77	0	0
ECL_01028	putative acyl-carrier protein	1054458	1054740	282	0	0
ECL_01072	hypothetical protein	1103781	1103922	141	0	0
ECL_tRNA021	tRNA-Thr	1107800	1107876	76	0	0
ECL_01079	hypothetical protein	1111361	1111499	138	0	0
ECL_01103	hypothetical protein	1138290	1138422	132	0	0
ECL_01112	hypothetical protein	1146163	1146610	447	0	0
ECL_01114	hypothetical protein	1147420	1147603	183	0	0
ECL_01115	hypothetical protein	1147659	1148055	396	0	0
ECL_01116	hypothetical protein	1148057	1148894	837	0	0
ECL_01242	hypothetical protein	1278743	1279076	333	0	0
ECL_tRNA022	tRNA-Arg	1325021	1325098	77	0	0
ECL_01288	Eaa prophage protein	1326594	1326921	327	0	0
ECL_01298	hypothetical protein	1331616	1331775	159	0	0
ECL_01304	Gp53	1335145	1335313	168	0	0
holE	DNA polymerase III subunit theta holE	1340211	1340454	243	0	0
ECL_tRNA023	tRNA-Asn	1343467	1343542	75	0	0
ECL_tRNA024	tRNA-Thr	1343626	1343701	75	0	0
ECL_01318	phage lysis protein	1343889	1344114	225	0	0
ECL_01319	phage lysozyme	1344091	1344586	495	0	0
ECL_01320	bacteriophage lysis protein	1344582	1345044	462	0	0
ECL_01324	phage protein	1347054	1347513	459	0	0
ECL_01325	hypothetical protein	1347655	1348753	1098	0	0
ECL_01326	hypothetical protein	1348814	1349003	189	0	0
ECL_01327	gp5	1349072	1350422	1350	0	0
ECL_01328	gp6	1350381	1351308	927	0	0
ECL_01329	gp7	1351311	1352634	1323	0	0
ECL_01330	gp8	1352646	1353096	450	0	0
ECL_01331	gp9	1353113	1354190	1077	0	0
ECL_01332	gp10	1354199	1354493	294	0	0
ECL_01342	hypothetical protein	1360886	1361384	498	0	0
ECL_01349	hypothetical protein	1369485	1369599	114	0	0
ECL_tRNA025	tRNA-Gly	1396069	1396145	76	0	0
ECL_tRNA026	tRNA-Cys	1396191	1396265	74	0	0
ECL_tRNA027	tRNA-Leu	1396277	1396364	87	0	0
ECL_01385	hypothetical protein	1405395	1405737	342	0	0
ECL_01390	hypothetical protein	1408013	1408265	252	0	0
ECL_01416	chemotaxis regulatory protein CheY	1437175	1437565	390	0	0
ECL_01437	Holliday junction DNA helicase RuvA	1456087	1456702	615	0	0
ECL_01459	hypothetical protein	1478435	1478552	117	0	0
ECL_01460	hypothetical protein	1478847	1479066	219	0	0
ECL_01461	hypothetical protein	1479332	1479698	366	0	0
ECL_01477	hypothetical protein	1495652	1495943	291	0	0
ECL_01483	hypothetical protein	1500664	1501231	567	0	0
ECL_01501	cell division topological specificity factor MinE	1519213	1519483	270	0	0
ECL_01512	hypothetical protein	1527506	1527665	159	0	0
hcp	type VI secretion system secreted protein Hcp	1562930	1563413	483	0	0
ECL_01561	hypothetical protein	1586972	1588583	1611	1	0.98839
ECL_01566	hypothetical protein	1591161	1591539	378	0	0
ECL_01569	hypothetical protein	1597036	1597201	165	0	0
ECL_01571	hypothetical protein	1598580	1599063	483	0	0
ECL_01574	hypothetical protein	1600579	1600840	261	0	0
ECL_01575	hypothetical protein	1601356	1601482	126	0	0
ECL_01577	hypothetical protein	1602804	1603047	243	0	0
ECL_01579	hypothetical protein	1604388	1604523	135	0	0
ECL_01580	hypothetical protein	1604886	1605093	207	0	0
ECL_01581	hypothetical protein	1605247	1605376	129	0	0
ECL_01585	hypothetical protein	1608187	1608307	120	0	0
ECL_01590	hypothetical protein	1611181	1611457	276	0	0
ECL_01603	hypothetical protein	1623803	1623941	138	0	0
ECL_01614	nitrate ABC transporter, inner membrane subunit	1630550	1631432	882	0	0
ECL_01615	nitrate ABC transporter ATPases C and D	1631441	1632230	789	0	0
ECL_tRNA028	tRNA-Tyr	1653143	1653228	85	0	0
ECL_01648	acyl-CoA thioester hydrolase	1675086	1675482	396	0	0
ECL_01681	hypothetical protein	1697153	1697288	135	0	0
ECL_01684	hypothetical protein	1699709	1699967	258	0	0
ECL_01711	gp17	1724930	1725278	348	0	0
ECL_01721	Virulence protein msgA	1735555	1735795	240	0	0
ECL_01724	hypothetical protein	1737116	1737245	129	0	0
ECL_01740	hypothetical protein	1754313	1754442	129	0	0
ECL_01741	hypothetical protein	1754480	1754615	135	0	0
ECL_01746	hypothetical protein	1759442	1759751	309	0	0
ECL_01800	hypothetical protein	1818961	1819087	126	0	0
ECL_01809	hypothetical protein	1830561	1832409	1848	1	0.861632
ECL_01823	putative intracellular protease/amidase	1846658	1847222	564	0	0
ECL_01827	methyl-accepting chemotaxis sensory transducer	1851724	1852720	996	0	0
ECL_01843	hypothetical protein	1869638	1869767	129	0	0
ECL_01846	putative cold-shock protein	1872569	1872758	189	0	0
ECL_01899	hypothetical protein	1932231	1932369	138	0	0
ECL_01905	hypothetical protein	1938391	1938544	153	0	0
ECL_01925	hypothetical protein	1958063	1958180	117	0	0
ECL_01946	LysR family transcriptional regulator	1979145	1980057	912	0	0
ECL_02009	hypothetical protein	2045052	2045271	219	0	0
ECL_02020	transcriptional activator FtrA	2055741	2056755	1014	0	0
ECL_02022	hypothetical protein	2057525	2057756	231	0	0
ECL_02038	hypothetical protein	2074452	2074611	159	0	0
ECL_02044	hypothetical protein	2079578	2079782	204	0	0
ECL_02062	hypothetical protein	2096837	2097014	177	0	0
ECL_02064	hypothetical protein	2098903	2099299	396	0	0
ECL_02065	hypothetical protein	2099301	2100138	837	0	0
ECL_02070	hypothetical protein	2104889	2105630	741	0	0
ECL_02083	hypothetical protein	2135759	2135954	195	0	0
ECL_02106	hypothetical protein	2158294	2158729	435	0	0
ECL_02113	hypothetical protein	2162649	2162808	159	0	0
ECL_02130	hypothetical protein	2179909	2180743	834	0	0
ECL_02135	hypothetical protein	2183100	2183379	279	0	0
ECL_02169	hypothetical protein	2219275	2219401	126	0	0
ECL_02175	hypothetical protein	2224349	2224574	225	0	0
ECL_02205	hypothetical protein	2257925	2258051	126	0	0
ECL_02206	hypothetical protein	2258071	2258293	222	0	0
ECL_02207	hypothetical protein	2258609	2258753	144	0	0
ECL_02210	hypothetical protein	2260867	2261323	456	0	0
ECL_02260	hypothetical protein	2313727	2313922	195	0	0
ECL_02282	hypothetical protein	2338792	2338906	114	0	0
ECL_02285	hypothetical protein	2340332	2340467	135	0	0
ECL_02286	hypothetical protein	2340654	2341047	393	0	0
ECL_02289	hypothetical protein	2342486	2343302	816	0	0
ECL_02290	hypothetical protein	2343326	2343722	396	0	0
ECL_02302	hypothetical protein	2354634	2354796	162	0	0
ECL_02304	oriC-binding nucleoid-associated protein	2356094	2356310	216	0	0
ECL_02315	pyridoxamine kinase	2366105	2366966	861	0	0
ECL_02323	transcriptional regulator SlyA	2373001	2373439	438	0	0
ECL_02329	hypothetical protein	2378281	2378521	240	0	0
ECL_02335	hypothetical protein	2383385	2383733	348	0	0
ECL_02340	hypothetical protein	2386914	2387031	117	0	0
ECL_tRNA029	tRNA-Val	2394442	2394519	77	0	0
ECL_tRNA030	tRNA-Val	2394523	2394600	77	0	0
ECL_02350	hypothetical protein	2397956	2398097	141	0	0
ECL_02355	hypothetical protein	2402260	2402428	168	0	0
ECL_02381	chaperone protein LpfB	2429436	2430114	678	0	0
ECL_02409	NLP/P60 protein	2461062	2461428	366	0	0
ECL_02418	50S ribosomal protein L35	2468478	2468676	198	0	0
ECL_02419	50S ribosomal subunit protein A	2468547	2468736	189	0	0
ECL_02430	hypothetical protein	2478139	2478730	591	0	0
ECL_02443	hypothetical protein	2490995	2491553	558	0	0
ECL_02458	pyrimidine (deoxy)nucleoside triphosphate pyrophosphohydrolase	2506554	2506971	417	0	0
ECL_02459	hypothetical protein	2506930	2507203	273	0	0
ECL_02476	hypothetical protein	2523654	2523795	141	0	0
ECL_02482	hypothetical protein	2531719	2531887	168	0	0
flgM	negative regulator of flagellin synthesis FlgM	2615193	2615487	294	0	0
flgN_1	flagella synthesis protein FlgN	2615521	2615917	396	0	0
ECL_02577	DNA damage-inducible protein I	2623187	2623433	246	0	0
ECL_02580	hypothetical protein	2625251	2625365	114	0	0
ECL_02583	hypothetical protein	2626151	2626730	579	0	0
csgF	curli assembly protein CsgF	2643000	2643414	414	0	0
ECL_tRNA031	tRNA-Ser	2647463	2647551	88	0	0
ECL_tRNA032	tRNA-Ser	2650393	2650481	88	0	0
ECL_02617	putative lipoprotein	2658835	2659255	420	0	0
ECL_02630	hypothetical protein	2673196	2673367	171	0	0
ECL_02634	HxlR family transcriptional regulator	2676027	2676471	444	0	0
ECL_02642	PTS system transporter subunit IIB	2683250	2683493	243	0	0
ECL_02658	hypothetical protein	2699875	2700064	189	0	0
ECL_tRNA033	tRNA-Ser	2711589	2711677	88	0	0
ECL_02672	iron complex transport system substrate-binding protein	2711913	2712918	1005	0	0
ECL_tRNA034	tRNA-Ser	2714768	2714856	88	0	0
ECL_02678	acylphosphatase	2717970	2718252	282	0	0
ECL_02683	methylglyoxal synthase	2721278	2721737	459	0	0
ECL_02685	hypothetical protein	2723997	2724444	447	0	0
ECL_02714	hypothetical protein	2756443	2756668	225	0	0
ECL_02737	hypothetical protein	2780297	2780480	183	0	0
ECL_02742	integration host factor subunit beta	2787037	2787325	288	0	0
ECL_02786	hypothetical protein	2843806	2844259	453	0	0
gspI	general secretion pathway protein I gspI	2851486	2851861	375	0	0
ECL_02827	hypothetical protein	2882930	2883098	168	0	0
ECL_02856	hypothetical protein	2905426	2905639	213	0	0
ECL_02865	putative regulator for prophage	2910700	2910922	222	0	0
ECL_02868	hypothetical protein	2912826	2912952	126	0	0
ECL_02917	hypothetical protein	2963568	2963790	222	0	0
moaD	molybdenum cofactor biosynthesis protein D moaD	2997347	2997593	246	0	0
ECL_tRNA035	tRNA-Lys	3035378	3035454	76	0	0
ECL_tRNA036	tRNA-Lys	3035476	3035552	76	0	0
ECL_tRNA037	tRNA-Lys	3035698	3035774	76	0	0
ECL_tRNA038	tRNA-Val	3035777	3035853	76	0	0
ECL_tRNA039	tRNA-Lys	3035880	3035956	76	0	0
ECL_02991	cell envelope integrity inner membrane protein TolA	3038904	3039051	147	0	0
ECL_tRNA040	tRNA-Met	3098612	3098689	77	0	0
ECL_tRNA041	tRNA-Leu	3098697	3098782	85	0	0
ECL_tRNA042	tRNA-Gln	3098805	3098880	75	0	0
ECL_tRNA043	tRNA-Gln	3098912	3098987	75	0	0
ECL_tRNA044	tRNA-Met	3099004	3099081	77	0	0
ECL_tRNA045	tRNA-Gln	3099120	3099195	75	0	0
ECL_tRNA046	tRNA-Gln	3099230	3099305	75	0	0
ECL_03135	hypothetical protein	3197601	3197979	378	0	0
ECL_03136	hypothetical protein	3197965	3198181	216	0	0
ECL_03138	hypothetical protein	3199079	3199601	522	0	0
ECL_03146	hypothetical protein	3207875	3208088	213	0	0
ECL_03168	putative transcriptional regulator	3231894	3232194	300	0	0
ECL_03191	hypothetical protein	3259582	3259747	165	0	0
ECL_03194	gp10	3260368	3260662	294	0	0
ECL_03195	gp9	3260671	3261748	1077	0	0
ECL_03196	gp8	3261765	3262215	450	0	0
ECL_03197	gp7	3262227	3263550	1323	0	0
ECL_03198	gp6	3263553	3264480	927	0	0
ECL_03199	gp5	3264439	3265789	1350	0	0
ECL_03200	hypothetical protein	3265858	3266047	189	0	0
ECL_03201	hypothetical protein	3266108	3267206	1098	0	0
ECL_03202	hypothetical protein	3267348	3267807	459	0	0
ECL_03204	hypothetical protein	3268480	3268699	219	0	0
ECL_03208	phage lysozyme	3270469	3270964	495	0	0
ECL_03209	lysis S family protein	3270941	3271166	225	0	0
ECL_tRNA048	tRNA-Thr	3271354	3271429	75	0	0
ECL_tRNA049	tRNA-Asn	3271513	3271588	75	0	0
ECL_03215	DNA polymerase III subunit theta	3276068	3276317	249	0	0
ECL_03235	hypothetical protein	3291181	3291409	228	0	0
fliA_2	fliA	3323528	3324254	726	0	0
flgH_2	flgH	3330801	3331488	687	0	0
ECL_03282	hypothetical protein	3338041	3338449	408	0	0
ECL_03290	hypothetical protein	3346601	3346811	210	0	0
fliO_2	Flagellar biosynthesis protein, FliO	3347817	3348186	369	0	0
ECL_03313	hypothetical protein	3364320	3364548	228	0	0
ECL_03314	hypothetical protein	3364818	3365574	756	0	0
ECL_tRNA050	tRNA-Asn	3375053	3375129	76	0	0
ECL_tRNA051	tRNA-Asn	3379090	3379166	76	0	0
ECL_tRNA052	tRNA-Asn	3385150	3385226	76	0	0
ECL_tRNA053	tRNA-Asn	3386945	3387021	76	0	0
ECL_03330	hypothetical protein	3387083	3387407	324	0	0
ECL_03401	multidrug efflux system subunit MdtA	3469644	3470847	1203	0	0
ECL_03431	N-acetyltransferase GCN5	3509613	3509901	288	0	0
ECL_03474	hypothetical protein	3555709	3555898	189	0	0
ECL_03483	hypothetical protein	3561789	3562626	837	0	0
ECL_03484	hypothetical protein	3562628	3563024	396	0	0
ECL_03487	hypothetical protein	3566322	3567135	813	0	0
ECL_03488	hypothetical protein	3567191	3567470	279	0	0
ECL_03506	50S ribosomal protein L25	3587769	3588054	285	0	0
ECL_tRNA054	tRNA-Pro	3591328	3591405	77	0	0
ECL_03553	hypothetical protein	3646115	3646520	405	0	0
ECL_03561	hypothetical protein	3651626	3651857	231	0	0
ECL_03569	hypothetical protein	3658084	3658294	210	0	0
ECL_03575	hypothetical protein	3661666	3661852	186	0	0
ECL_03576	hypothetical protein	3663166	3663535	369	0	0
ECL_03579	hypothetical protein	3665140	3665350	210	0	0
ECL_03586	hypothetical protein	3669904	3670054	150	0	0
ECL_03590	ISEhe3 orfA	3672473	3672752	279	0	0
ECL_03595	regulatory protein CIII	3675766	3675898	132	0	0
ECL_03596	kil protein	3675882	3676029	147	0	0
ECL_03604	hypothetical protein	3680036	3680180	144	0	0
ECL_03607	putative tricarboxylic transport membrane protein	3682760	3683741	981	0	0
ECL_03629	NADH dehydrogenase subunit E	3707190	3707691	501	0	0
ECL_03632	NADH dehydrogenase subunit A	3710275	3710500	225	0	0
ECL_03645	ascorbate-specific PTS system enzyme IIB	3725893	3726166	273	0	0
ECL_03654	N-acetyltransferase GCN5	3731976	3732486	510	0	0
ECL_03660	3-octaprenyl-4-hydroxybenzoate carboxy-lyase	3736974	3737544	570	0	0
ECL_03697	hypothetical protein	3779696	3779918	222	0	0
ECL_03698	hypothetical protein	3780391	3780880	489	0	0
ECL_03700	hypothetical protein	3782143	3782440	297	0	0
ECL_03702	hypothetical protein	3783722	3784556	834	0	0
ECL_03708	hypothetical protein	3788812	3788938	126	0	0
ECL_03711	hypothetical protein	3790179	3790440	261	0	0
ECL_03722	hypothetical protein	3796514	3796631	117	0	0
ECL_tRNA056	tRNA-Ala	3812009	3812085	76	0	0
ECL_tRNA057	tRNA-Ala	3812126	3812202	76	0	0
ECL_tRNA058	tRNA-Val	3814896	3814972	76	0	0
ECL_tRNA059	tRNA-Lys	3814976	3815052	76	0	0
ECL_03745	phosphocarrier protein ptsH	3823320	3823578	258	0	0
ECL_03778	thioredoxin-dependent thiol peroxidase	3860296	3860767	471	0	0
ECL_03796	hypothetical protein	3882499	3882640	141	0	0
iolG	myo-inositol 2-dehydrogenase iolG	3893308	3894295	987	0	0
ECL_03815	phosphoglucosamine mutase	3903409	3903712	303	0	0
ECL_03817	hypothetical protein	3905591	3905816	225	0	0
ECL_03826	putative mercury resistance protein	3911492	3911729	237	0	0
ECL_03831	putative transcriptional regulator	3916572	3916809	237	0	0
ECL_03835	hypothetical protein	3919329	3919458	129	0	0
ECL_5S04	5S ribosomal RNA	4018733	4018857	124	0	0
ECL_tRNA060	tRNA-Glu	4022125	4022201	76	0	0
ECL_16S04	16S ribosomal RNA	4022287	4023830	1543	0	0
ECL_03939	50S ribosomal protein L19	4039634	4039982	348	0	0
ECL_03942	30S ribosomal protein S16	4041379	4041628	249	0	0
ECL_03947	hypothetical protein	4046007	4046124	117	0	0
ECL_03950	putative SmpA/OmlA family lipoprotein	4048901	4049240	339	0	0
ECL_03959	hypothetical protein	4056805	4057378	573	0	0
ECL_03961	hypothetical protein	4058249	4058375	126	0	0
ECL_04004	hypothetical protein	4112330	4112489	159	0	0
ECL_04013	glutaredoxin-like protein	4115927	4116167	240	0	0
ECL_04021	transcriptional repressor MprA	4125379	4125910	531	0	0
ECL_tRNA061	tRNA-Arg	4134819	4134896	77	0	0
ECL_tRNA062	tRNA-Arg	4134925	4135002	77	0	0
ECL_tRNA063	tRNA-Ser	4135006	4135099	93	0	0
ECL_04030	carbon storage regulator	4135442	4135628	186	0	0
ECL_04043	glucitol operon activator protein	4147750	4148110	360	0	0
ECL_04051	hydrogenase maturation protein HypF	4157320	4157698	378	0	0
ECL_04065	hydrogenase nickel incorporation protein HypA	4170456	4170588	132	0	0
ECL_04083	putative flavoprotein	4187372	4187975	603	0	0
ECL_04090	hypothetical protein	4193174	4193381	207	0	0
ECL_04094	2-C-methyl-D-erythritol 2,4-cyclodiphosphate synthase	4195883	4196363	480	0	0
ECL_04097	hypothetical protein	4197452	4197602	150	0	0
ECL_tRNA064	tRNA-Met	4246646	4246723	77	0	0
ECL_tRNA065	tRNA-Met	4246757	4246834	77	0	0
ECL_tRNA066	tRNA-Met	4246867	4246944	77	0	0
ECL_04152	dinucleoside polyphosphate hydrolase	4267857	4268388	531	0	0
ECL_04154	hypothetical protein	4269892	4270111	219	0	0
ECL_04186	hypothetical protein	4302330	4302561	231	0	0
ECL_04187	hypothetical protein	4302806	4303205	399	0	0
ECL_04190	hypothetical protein	4304781	4305048	267	0	0
ECL_04195	hypothetical protein	4308468	4308636	168	0	0
ECL_04196	hypothetical protein	4310031	4310511	480	0	0
ECL_04203	ISEhe3 orfA	4318075	4318354	279	0	0
ECL_04204	ISEhe3 orfB	4318410	4319223	813	0	0
ECL_04206	hypothetical protein	4320196	4320355	159	0	0
ECL_04226	hypothetical protein	4335564	4335732	168	0	0
ECL_04237	Z-ring-associated protein	4348357	4348687	330	0	0
ECL_04265	hypothetical protein	4377218	4377527	309	0	0
ECL_04273	hypothetical protein	4386391	4386847	456	0	0
ECL_04278	putative holliday junction resolvase	4390046	4390463	417	0	0
ECL_04283	putative deoxyribonucleotide triphosphate pyrophosphatase	4393057	4393651	594	0	0
ECL_tRNA068	tRNA-Phe	4415527	4415603	76	0	0
ECL_04326	hypothetical protein	4439401	4439806	405	0	0
ECL_04346	antibiotic biosynthesis monooxygenase	4458909	4459224	315	0	0
ECL_04354	iron complex transport system permease	4466959	4467739	780	0	0
ECL_tRNA069	tRNA-Met	4519440	4519516	76	0	0
ECL_04437	hypothetical protein	4547197	4547431	234	0	0
ECL_04439	hypothetical protein	4547803	4547950	147	0	0
ECL_04449	hypothetical protein	4558894	4559296	402	0	0
ECL_04450	hypothetical protein	4559611	4560061	450	0	0
ECL_04496	hypothetical protein	4618296	4618680	384	0	0
ECL_04499	putative inner membrane protein	4619527	4619926	399	0	0
ECL_04516	hypothetical protein	4637043	4637199	156	0	0
ECL_tRNA070	tRNA-Met	4674876	4674953	77	0	0
ECL_tRNA071	tRNA-Leu	4676763	4676850	87	0	0
ECL_04572	BolA family transcriptional regulator	4692755	4693010	255	0	0
ECL_04612	50S ribosomal protein L13	4735628	4736057	429	0	0
ECL_04614	cytochrome d ubiquinol oxidase subunit III	4737660	4738059	399	0	0
ECL_04642	hypothetical protein	4767562	4767805	243	0	0
ECL_5S05	5S ribosomal RNA	4784848	4784968	120	0	0
ECL_tRNA072	tRNA-Thr	4785009	4785085	76	0	0
ECL_5S06	5S ribosomal RNA	4785097	4785221	124	0	0
ECL_23S05	23S ribosomal RNA	4785279	4788186	2907	0	0
ECL_tRNA073	tRNA-Glu	4788366	4788442	76	0	0
ECL_16S05	16S ribosomal RNA	4788526	4790069	1543	0	0
ECL_04674	30S ribosomal protein S11	4803025	4803415	390	0	0
ECL_04675	30S ribosomal protein S13	4803431	4803788	357	0	0
ECL_04676	50S ribosomal protein L36	4803934	4804051	117	0	0
ECL_04679	50S ribosomal protein L30	4805859	4806039	180	0	0
ECL_04688	30S ribosomal protein S17	4809632	4809887	255	0	0
ECL_04692	50S ribosomal protein L22	4811219	4811552	333	0	0
ECL_04698	30S ribosomal protein S10	4814277	4814589	312	0	0
ECL_04702	hypothetical protein	4816350	4816488	138	0	0
ECL_04721	phosphoribosyl-dephospho-CoA transferase	4831341	4831959	618	0	0
ECL_04739	peptidyl-prolyl cis-trans isomerase A	4847293	4847866	573	0	0
ECL_04745	putative outer membrane lipoprotein	4855411	4855582	171	0	0
ECL_04757	pilus assembly protein HofN	4864421	4864910	489	0	0
ECL_04788	hypothetical protein	4900794	4900932	138	0	0
ECL_04817	hypothetical protein	4933141	4933270	129	0	0
ECL_04827	16S rRNA m(2)G966-methyltransferase	4941212	4941740	528	0	0
ECL_04843	putative acyl carrier protein	4954471	4954723	252	0	0
ECL_04867	HAD family hydrolase	4976833	4977496	663	0	0
ECL_04902	hypothetical protein	5008329	5008443	114	0	0
ECL_04908	hypothetical protein	5016693	5017047	354	0	0
ECL_04913	universal stress protein A	5021282	5021720	438	0	0
ECL_04929	hypothetical protein	5039908	5040055	147	0	0
ECL_04943	putative inner membrane protein	5058648	5058843	195	0	0
ECL_5S07	5S ribosomal RNA	5062731	5062855	124	0	0
ECL_23S06	23S ribosomal RNA	5062914	5065821	2907	0	0
ECL_tRNA074	tRNA-Ala	5065987	5066063	76	0	0
ECL_tRNA075	tRNA-Ile	5066099	5066176	77	0	0
ECL_16S06	16S ribosomal RNA	5066248	5067791	1543	0	0
ECL_04987	hydroxymethylbilane synthase	5110041	5110983	942	0	0
ECL_tRNA076	tRNA-Pro	5114678	5114755	77	0	0
ECL_tRNA077	tRNA-Leu	5114797	5114884	87	0	0
ECL_tRNA078	tRNA-His	5114904	5114980	76	0	0
ECL_tRNA079	tRNA-Arg	5115047	5115124	77	0	0
ECL_05017	hypothetical protein	5146784	5147621	837	0	0
ECL_05018	hypothetical protein	5147623	5148019	396	0	0
ECL_tRNA080	tRNA-Trp	5149000	5149076	76	0	0
ECL_tRNA081	tRNA-Asp	5149129	5149206	77	0	0
ECL_5S08	5S ribosomal RNA	5149262	5149386	124	0	0
ECL_23S07	23S ribosomal RNA	5149445	5152356	2911	0	0
ECL_tRNA082	tRNA-Ala	5152522	5152598	76	0	0
ECL_tRNA083	tRNA-Ile	5152634	5152711	77	0	0
ECL_16S07	16S ribosomal RNA	5152783	5154334	1551	0	0
ECL_05040	transcriptional repressor for methionine biosynthesis	5180208	5180526	318	0	0
ECL_05041	50S ribosomal protein L31	5180574	5180787	213	0	0
ECL_05071	hypothetical protein	5209551	5209692	141	0	0
ECL_05082	putative inner membrane protein	5220835	5221159	324	0	0
ECL_5S09	5S ribosomal RNA	5266232	5266356	124	0	0
ECL_tRNA084	tRNA-Glu	5269499	5269575	76	0	0
ECL_16S08	16S ribosomal RNA	5269662	5271205	1543	0	0
ECL_05165	ribonuclease P	5313439	5313766	327	0	0
