# Supplementary material for: Landscape of in vivo Fitness-Associated Genes of Enterobacter cloacae Complex
Source: Front Microbiol. 2020 Jul 10;11:1609. doi: 10.3389/fmicb.2020.01609 (PMC7365913; doi:10.3389/fmicb.2020.01609)
Supplement: TABLE S4 — Genes identified as essential for the survival within the larvae of G. mellonella. [file Table_4.xlsx]

## Sheet: Essential colonization
TABLE S4 Genes identified as essential for the survival within the larvae of G. mellonella
Feature ID	Product	start	end	Size	LB number of reads	LB-RPKM	T48 number of reads	T48-RPKM	Fold Change T48/LB
ECL_00042	hypothetical protein	41629	42082	453	1	3.515	0	0	#DIV/0!
ECL_00149	hypothetical protein	146022	146217	195	25	204.14	0	0	#DIV/0!
ECL_tRNA005	tRNA-Gly	234890	234965	75	3	63.6918	0	0	#DIV/0!
ECL_00238	hypothetical protein	236389	236512	123	1	12.9455	0	0	#DIV/0!			98 Hypothetical proteins
ECL_00299	diacylglycerol kinase	310693	311062	369	7	30.2062	0	0	#DIV/0!			2 tRNA
ECL_00357	carbon-phosphorus lyase complex subunit	366885	367470	585	3	8.16562	0	0	#DIV/0!			11 Ribosomal proteins or RNA, or translation initiation factor
ECL_00358	hypothetical protein	367466	367919	453	5	17.575	0	0	#DIV/0!			78 proteins with function or putative function
ECL_00374	Putative minor fimbrial subunit PmfF	391535	392084	549	90	261.032	0	0	#DIV/0!
ECL_00375	hypothetical protein	392107	392767	660	3	7.23771	0	0	#DIV/0!
ECL_00403	hypothetical protein	422036	422267	231	59	406.69	0	0	#DIV/0!
ECL_00437	hypothetical protein	450578	450824	246	1	6.47275	0	0	#DIV/0!
ECL_00468	arsenical resistance operon trans-acting repressor	477914	478202	288	1	5.5288	0	0	#DIV/0!
ECL_00490	hypothetical protein	492795	492933	138	1	11.5384	0	0	#DIV/0!
ECL_00502	hypothetical protein	503097	503217	120	1	13.2691	0	0	#DIV/0!
ECL_00518	hypothetical protein	514522	514918	396	3	12.0628	0	0	#DIV/0!
ECL_00549	entericidin B membrane lipoprotein	540150	540297	147	2	21.6639	0	0	#DIV/0!
ECL_00582	hypothetical protein	577964	578252	288	2	11.0576	0	0	#DIV/0!
ECL_00600	peptidyl-prolyl cis-trans isomerase	590476	591097	621	5	12.8204	0	0	#DIV/0!
ECL_00607	hypothetical protein	598264	598396	132	3	36.1885	0	0	#DIV/0!
ECL_00636	LysR family transcriptional regulator	632840	633203	363	22	96.5028	0	0	#DIV/0!
ECL_00641	cytochrome b562	638060	638447	387	1	4.11446	0	0	#DIV/0!
ECL_00655	anaerobic ribonucleoside-triphosphate reductase activating protein	648360	648825	465	4	13.6972	0	0	#DIV/0!
ECL_00682	hypothetical protein	682284	683406	1122	1	1.41916	1	0.919634	-1.54318
ECL_00733	hypothetical protein	726802	727498	696	1	2.28778	0	0	#DIV/0!
ECL_00741	putative lipoprotein	734569	734890	321	1	4.96042	0	0	#DIV/0!
ECL_00771	hypothetical protein	764042	764159	117	1	13.6094	0	0	#DIV/0!
ECL_00825	hypothetical protein	816106	816232	126	10	126.373	0	0	#DIV/0!
ECL_00866	hypothetical protein	866087	866240	153	1	10.4072	0	0	#DIV/0!
ECL_00880	cell division protein FtsL	880225	880591	366	2	8.70107	0	0	#DIV/0!
ECL_00897	nucleoside triphosphate pyrophosphohydrolase	900285	900678	393	4	16.2066	0	0	#DIV/0!
ECL_00976	hypothetical protein	987864	987984	120	2	26.5383	0	0	#DIV/0!
ECL_01000	outer membrane lipoprotein	1011585	1011816	231	1	6.89306	0	0	#DIV/0!
ECL_23S03	23S ribosomal RNA	1017726	1020633	2907	44	24.1008	0	0	#DIV/0!
ECL_01085	hypothetical protein	1116705	1116846	141	1	11.2929	0	0	#DIV/0!
ECL_01179	exodeoxyribonuclease VII small subunit	1213048	1213291	243	1	6.55266	0	0	#DIV/0!
cyoC	cytochrome o ubiquinol oxidase subunit III cyoC	1219922	1220438	516	10	30.8584	0	0	#DIV/0!
ECL_01190	hypothetical protein	1223628	1223751	123	2	25.891	0	0	#DIV/0!
ECL_01210	hypothetical protein	1246140	1246278	138	1	11.5384	0	0	#DIV/0!
ECL_01217	hypothetical protein	1251279	1251495	216	1	7.37174	0	0	#DIV/0!
ECL_01227	N-acetyltransferase GCN5	1261472	1262183	711	4	8.95806	0	0	#DIV/0!
hha	hemolysin expression modulating protein hha	1265060	1265279	219	6	43.6245	0	0	#DIV/0!
ECL_01237	hypothetical protein	1274813	1275005	192	10	82.9321	0	0	#DIV/0!
ECL_01268	hypothetical protein	1307474	1307660	186	1	8.56073	0	0	#DIV/0!
ECL_01290	C4-type zinc finger protein	1327508	1327700	192	1	8.29321	0	0	#DIV/0!
ECL_01297	hypothetical protein	1331413	1331560	147	3	32.4958	0	0	#DIV/0!
ECL_01302	antirepressor protein Cro	1334251	1334485	234	43	292.601	0	0	#DIV/0!
ECL_01307	Ren protein from phage origin	1337744	1338059	315	5	25.2745	0	0	#DIV/0!
ECL_01433	dATP pyrophosphohydrolase	1454298	1454682	384	3	12.4398	0	0	#DIV/0!
ECL_01457	hypothetical protein	1477084	1477423	339	1	4.69704	0	0	#DIV/0!
ECL_01463	hypothetical protein	1480484	1481426	942	7	11.8323	0	0	#DIV/0!
ECL_01479	hypothetical protein	1497481	1497613	132	1	12.0628	0	0	#DIV/0!
ECL_01493	hypothetical protein	1512095	1512278	183	7	60.9075	0	0	#DIV/0!
ECL_01524	AraC family transcriptional regulator	1542054	1543011	957	3	4.99152	0	0	#DIV/0!
impE	type VI secretion system protein ImpE	1567976	1568789	813	3	5.87563	0	0	#DIV/0!
ECL_01557	hypothetical protein	1581562	1581910	348	1	4.57556	0	0	#DIV/0!
ECL_01582	hypothetical protein	1605857	1606262	405	1	3.93159	0	0	#DIV/0!
ECL_01584	hypothetical protein	1607654	1607813	159	1	10.0144	0	0	#DIV/0!
ECL_01611	hypothetical protein	1629221	1629377	156	1	10.207	0	0	#DIV/0!
ECL_01655	hypothetical protein	1679384	1679618	234	3	20.414	0	0	#DIV/0!
ECL_01661	hypothetical protein	1684609	1684756	147	1	10.8319	0	0	#DIV/0!
ECL_01677	putative prophage membrane protein	1695594	1695984	390	3	12.2484	0	0	#DIV/0!
ECL_01680	hypothetical protein	1696888	1697164	276	18	103.845	0	0	#DIV/0!
ECL_01687	hypothetical protein	1703258	1703474	216	2	14.7435	0	0	#DIV/0!
ECL_01760	hypothetical protein	1775499	1775661	162	1	9.82899	0	0	#DIV/0!
ECL_01835	hypothetical protein	1861403	1861601	198	1	8.0419	0	0	#DIV/0!
ECL_01861	hypothetical protein	1890194	1890428	234	1	6.80468	0	0	#DIV/0!
ECL_01915	OsmC family protein	1948865	1949294	429	4	14.8466	0	0	#DIV/0!
ECL_01943	hypothetical protein	1976250	1976541	291	5	27.359	0	0	#DIV/0!
ECL_01989	putative cytoplasmic protein	2025287	2025644	357	11	49.0623	0	0	#DIV/0!
livG_2	branched-chain amino acid transport system ATP-binding protein livG	2049065	2049863	798	3	5.98607	0	0	#DIV/0!
ECL_02042	hypothetical protein	2078785	2078971	186	3	25.6822	0	0	#DIV/0!
ECL_02052	hypothetical protein	2086839	2087286	447	3	10.6865	0	0	#DIV/0!
ECL_02060	hypothetical protein	2096097	2096373	276	1	5.76919	0	0	#DIV/0!
ECL_02069	hypothetical protein	2104589	2104862	273	1	5.83259	0	0	#DIV/0!
ECL_02097	hypothetical protein	2151956	2152391	435	3	10.9814	0	0	#DIV/0!
ECL_02100	hypothetical protein	2153380	2153905	525	4	12.1318	0	0	#DIV/0!
ECL_02138	hypothetical protein	2184589	2184874	285	3	16.761	0	0	#DIV/0!
ECL_02153	phenylacetyl-CoA oxygenase subunit alpha	2196314	2197244	930	1	1.71215	0	0	#DIV/0!
ECL_02185	hypothetical protein	2234237	2234576	339	1	4.69704	0	0	#DIV/0!
ECL_02208	hypothetical protein	2258775	2259906	1131	7	9.85506	1	0.912315	-10.8022
ECL_02209	hypothetical protein	2260168	2260552	384	1	4.1466	0	0	#DIV/0!
ECL_02227	gamma-glutamyl-gamma-aminobutyrate hydrolase	2279173	2279353	180	1	8.84609	0	0	#DIV/0!
ECL_02233	hypothetical protein	2285948	2286338	390	1	4.08281	0	0	#DIV/0!
ECL_02245	hypothetical protein	2298421	2298556	135	2	23.5896	0	0	#DIV/0!
rnfG	electron transport complex protein RnfG	2361250	2361871	621	3	7.69225	0	0	#DIV/0!
ECL_02352	two component transcriptional regulator, luxr family	2398704	2399316	612	1	2.60179	0	0	#DIV/0!
ECL_02356	hypothetical protein	2402546	2402756	210	1	7.58236	0	0	#DIV/0!
ECL_02377	hypothetical protein	2424685	2425330	645	201	496.204	0	0	#DIV/0!
ECL_02385	hypothetical protein	2432458	2432653	195	2	16.3312	0	0	#DIV/0!
ECL_02403	3-oxoacid CoA-transferase subunit B	2454448	2455105	657	5	12.1179	0	0	#DIV/0!
ECL_02420	translation initiation factor IF-3	2468773	2469115	342	1	4.65584	0	0	#DIV/0!
ECL_02470	glyceraldehyde-3-phosphate dehydrogenase	2518774	2519770	996	5	7.99345	0	0	#DIV/0!
ECL_02477	hypothetical protein	2524449	2524683	234	2	13.6094	0	0	#DIV/0!
ECL_02488	hypothetical protein	2535653	2535959	306	2	10.4072	0	0	#DIV/0!
ECL_02491	hypothetical protein	2537903	2538152	249	1	6.39476	0	0	#DIV/0!
ECL_02515	diguanylate phosphodiesterase	2561866	2563096	1230	1	1.29455	1	0.838885	-1.54318
ECL_02538	thymidylate kinase	2587823	2588465	642	3	7.44063	0	0	#DIV/0!
ECL_02542	hypothetical protein	2591743	2591980	237	1	6.71855	0	0	#DIV/0!
ECL_02547	50S ribosomal protein L32	2595901	2596075	174	1	9.15113	0	0	#DIV/0!
ECL_02581	hypothetical protein	2625434	2625584	150	1	10.6153	0	0	#DIV/0!
rutE	putative NADH dehydrogenase/NAD(P)H nitroreductase RutE	2669702	2670293	591	4	10.777	0	0	#DIV/0!
ECL_02631	TrpR binding protein WrbA	2673758	2674355	597	4	10.6686	0	0	#DIV/0!
ECL_02660	hypothetical protein	2701454	2701841	387	1	4.11446	0	0	#DIV/0!
ECL_02766	translation initiation factor IF-1	2820090	2820309	219	3	21.8123	0	0	#DIV/0!
ECL_02858	hypothetical protein	2907775	2907988	213	2	14.9511	0	0	#DIV/0!
ECL_02871	putative arsenate reductase	2914654	2915086	432	9	33.1728	0	0	#DIV/0!
ECL_02892	molybdopterin biosynthesis protein MoeA	2933148	2934381	1233	7	9.0398	1	0.836844	-10.8022
ECL_02956	hypothetical protein	3003342	3003477	135	1	11.7948	0	0	#DIV/0!
ECL_02997	cyd operon protein YbgT	3042173	3042287	114	1	13.9675	0	0	#DIV/0!
sucB	dihydrolipoamide acetyltransferase sucB	3053367	3054588	1221	7	9.12864	1	0.845069	-10.8022
ECL_03033	lipoprotein YbfN	3086106	3086436	330	2	9.65028	0	0	#DIV/0!
ECL_03142	putative HlyD-family protein	3205126	3205366	240	1	6.63457	0	0	#DIV/0!
ECL_03244	hypothetical protein	3299206	3299476	270	1	5.89739	0	0	#DIV/0!
flhD	flagellar transcriptional activator FlhD	3322827	3323178	351	1	4.53646	0	0	#DIV/0!
ECL_03279	flgA	3336850	3337144	294	1	5.41597	0	0	#DIV/0!
fliE_2	flagellar hook-basal body complex protein FliE	3356713	3357037	324	2	9.82899	0	0	#DIV/0!
flhE	flagellar protein FlhE	3363266	3363662	396	2	8.0419	0	0	#DIV/0!
wzx	lipopolysaccharide biosynthesis protein wzx	3417358	3418564	1206	31	40.9297	0	0	#DIV/0!
ECL_03394	hypothetical protein	3461397	3461871	474	34	114.215	0	0	#DIV/0!
ECL_03446	hypothetical protein	3527196	3527310	114	56	782.18	0	0	#DIV/0!
ECL_03500	hypothetical protein	3581609	3581954	345	29	133.845	0	0	#DIV/0!
ECL_03527	2Fe-2S ferredoxin	3617575	3617830	255	5	31.2215	0	0	#DIV/0!
ECL_03577	hypothetical protein	3663536	3663680	144	1	11.0576	0	0	#DIV/0!
ECL_03585	hypothetical protein	3669701	3669860	159	2	20.0289	0	0	#DIV/0!
ECL_03593	antitermination protein N	3674233	3674599	366	9	39.1548	0	0	#DIV/0!
ECL_03639	hypothetical protein	3718382	3718838	456	3	10.4756	0	0	#DIV/0!
ECL_03695	heat shock protein Hsp20	3776226	3776796	570	1	2.7935	0	0	#DIV/0!
ECL_03699	Zn-dependent protease with chaperone function	3780866	3781829	963	12	19.8417	0	0	#DIV/0!
ECL_03713	hypothetical protein	3791411	3791651	240	3	19.9037	0	0	#DIV/0!
ECL_03715	putative DNA repair protein	3792228	3792705	477	1	3.33815	0	0	#DIV/0!
ECL_03720	hypothetical protein	3795230	3795356	126	1	12.6373	0	0	#DIV/0!
ECL_03756	hypothetical protein	3833425	3833875	450	1	3.53844	0	0	#DIV/0!
ECL_03771	putative esterase	3853098	3853794	696	7	16.0145	0	0	#DIV/0!
ECL_03794	exopolyphosphatase	3878388	3879855	1467	6	6.51246	1	0.70336	-9.25907
ECL_03837	hypothetical protein	3921473	3921644	171	22	204.857	0	0	#DIV/0!
ECL_03843	hypothetical protein	3927223	3927400	177	1	8.99602	0	0	#DIV/0!
ECL_03849	hypothetical protein	3934399	3934750	351	1	4.53646	0	0	#DIV/0!
ECL_03876	co-chaperone HscB	3967555	3968071	516	1	3.08584	0	0	#DIV/0!
iscU	FeS cluster assembly scaffold IscU	3968488	3968875	387	6	24.6868	0	0	#DIV/0!
ECL_03898	PTS system, sucrose-specific IIBC component	3991546	3992908	1362	28	32.7344	0	0	#DIV/0!
ECL_03908	SoxR reducing system protein RseC	4001787	4002072	285	2	11.174	0	0	#DIV/0!
ECL_23S04	23S ribosomal RNA	4019039	4021946	2907	4	2.19098	0	0	#DIV/0!
ECL_03952	hypothetical protein	4049625	4050015	390	1	4.08281	0	0	#DIV/0!
ECL_04001	FdrA family protein	4108833	4110375	1542	12	12.3914	1	0.66915	-18.5181
ECL_04008	hypothetical protein	4113927	4114059	132	1	12.0628	0	0	#DIV/0!
ECL_04059	formate hydrogenlyase complex iron-sulfur subunit	4164215	4164758	543	9	26.3916	0	0	#DIV/0!
ECL_04074	iron complex transport system ATP-binding protein	4178512	4179274	762	1	2.08963	0	0	#DIV/0!
ECL_04075	major facilitator transporter	4179285	4180509	1224	2	2.60179	0	0	#DIV/0!
ECL_04076	hypothetical protein	4180514	4180859	345	1	4.61535	0	0	#DIV/0!
ECL_04081	hypothetical protein	4185723	4185945	222	5	35.8625	0	0	#DIV/0!
ECL_04087	hypothetical protein	4190753	4191131	378	2	8.42485	0	0	#DIV/0!
ECL_04119	glycerate 2-kinase	4224708	4225848	1140	2	2.7935	0	0	#DIV/0!
ECL_04135	hypothetical protein	4242394	4242622	228	2	13.9675	0	0	#DIV/0!
ECL_04212	hypothetical protein	4323753	4323900	147	15	162.479	0	0	#DIV/0!
ECL_tRNA067	tRNA-Gly	4324463	4324537	74	1	21.5175	0	0	#DIV/0!
ECL_04234	2-octaprenyl-6-methoxyphenyl hydroxylase	4345090	4346269	1179	7	9.45383	0	0	#DIV/0!
ECL_04320	hypothetical protein	4434174	4434405	231	2	13.7861	0	0	#DIV/0!
ECL_04377	hypothetical protein	4493895	4494192	297	3	16.0838	0	0	#DIV/0!
ECL_04387	urease subunit gamma	4505635	4505938	303	1	5.2551	0	0	#DIV/0!
ECL_04391	urease accessory protein UreJ	4508567	4508981	414	1	3.84613	0	0	#DIV/0!
ECL_04442	phage repressor protein CI	4549096	4549534	438	2	7.27076	0	0	#DIV/0!
ECL_04467	putative integral membrane protein	4588943	4589291	348	1	4.57556	0	0	#DIV/0!
ECL_04500	hypothetical protein	4619922	4620219	297	1	5.36127	0	0	#DIV/0!
ECL_04513	hypothetical protein	4634353	4634515	162	2	19.658	0	0	#DIV/0!
ECL_04588	phosphohistidinoprotein-hexose phosphotransferase component of N-regulated PTS system (Npr)	4704114	4704387	273	1	5.83259	0	0	#DIV/0!
ECL_04671	50S ribosomal protein L17	4800930	4801317	387	1	4.11446	0	0	#DIV/0!
ECL_04678	50S ribosomal protein L15	4805421	4805856	435	2	7.3209	0	0	#DIV/0!
ECL_04689	50S ribosomal subunit protein L29	4809886	4810078	192	1	8.29321	0	0	#DIV/0!
ECL_04693	30S ribosomal protein S19	4811566	4811716	150	2	21.2306	0	0	#DIV/0!
ECL_04695	50S ribosomal protein L23	4812700	4813003	303	1	5.2551	0	0	#DIV/0!
ECL_04701	bacterioferritin-associated ferredoxin	4815976	4816171	195	5	40.8281	0	0	#DIV/0!
ECL_04708	sulfur transfer complex subunit TusB	4820883	4821171	288	1	5.5288	0	0	#DIV/0!
ECL_04712	FKBP-type peptidyl-prolyl cis-trans isomerase	4822812	4823634	822	6	11.6226	0	0	#DIV/0!
ECL_04713	hypothetical protein	4823872	4824091	219	1	7.27076	0	0	#DIV/0!
ECL_04728	hypothetical protein	4837469	4837601	132	1	12.0628	0	0	#DIV/0!
ECL_04733	putative redox protein	4841213	4841624	411	6	23.2452	0	0	#DIV/0!
ECL_04743	nitrite reductase small subunit	4853430	4853757	327	3	14.6082	0	0	#DIV/0!
ECL_04755	pilus assembly protein HofP	4863574	4863967	393	10	40.5164	0	0	#DIV/0!
ECL_04773	ferrous iron transport protein A	4884120	4884348	228	2	13.9675	0	0	#DIV/0!
ECL_04818	hypothetical protein	4933248	4933401	153	1	10.4072	0	0	#DIV/0!
ECL_04823	hypothetical protein	4937720	4937861	141	3	33.8786	0	0	#DIV/0!
ECL_04828	hypothetical protein	4941723	4942005	282	4	22.5858	0	0	#DIV/0!
ECL_04829	hypothetical protein	4942059	4942407	348	1	4.57556	0	0	#DIV/0!
ECL_04835	hypothetical protein	4948414	4948714	300	3	15.923	0	0	#DIV/0!
tatA	sec-independent protein translocase protein TatA	5080887	5081142	255	4	24.9772	0	0	#DIV/0!
ECL_04986	hypothetical protein	5109704	5109830	126	4	50.5491	0	0	#DIV/0!
ECL_05049	hypothetical protein	5189542	5189782	240	3	19.9037	0	0	#DIV/0!
ECL_05116	hypothetical protein	5256815	5257331	516	5	15.4292	0	0	#DIV/0!
ECL_23S08	23S ribosomal RNA	5266416	5269322	2906	14	7.67107	2	0.710137	-10.8022
