# Supplementary material for: Landscape of in vivo Fitness-Associated Genes of Enterobacter cloacae Complex
Source: Front Microbiol. 2020 Jul 10;11:1609. doi: 10.3389/fmicb.2020.01609 (PMC7365913; doi:10.3389/fmicb.2020.01609)
Supplement: TABLE S5 — Genes of E. cloacae ATCC 13047 of which Tn mutants have been identified after growth in LB medium and/or after 48h in larvae of G. mellonella. [file Table_5.xls]

## Sheet: Total LB VS T48
TABLE S5 Genes of E. cloacae ATCC 13047 of which Tn mutants have been identified after growth in LB medium and after 48h in larvae of G. mellonella.
Feature ID	Product	LB-RPKM	T48-RPKM	Fold Change T48/LB		start	end	size
ECL_02046	putative catalase	36.4787	4543.36	124.548		2080329	2081202	873
ECL_00417	pilin accessory protein PilO	8.63033	1044.88	121.07		433028	434135	1107
ECL_04444	Opacity protein and surface antigens-like protein	18.6233	1994.27	107.084		4551366	4552050	684
ECL_01883	sodium:citrate symporter family protein	91.0568	9721.24	106.76		1912057	1913386	1329
ECL_01143	diguanylate cyclase AdrA	109.615	11562.3	105.481		1177073	1178177	1104
ECL_04949	hypothetical protein	113.92	11231	98.5864		5070188	5070803	615
ECL_01412	methyl-accepting chemotaxis sensory transducer	7.63691	735.518	96.311		1431912	1433580	1668
fliM_2	Flagellar motor switch protein fliM	20.8458	1730.11	82.9955		3348576	3349569	993
ECL_00272	putative transcriptional regulator	5.5288	440.677	79.7056		282882	283170	288
ECL_00095	putative transcriptional regulatory protein	82.4295	6205.3	75.2802		94505	95297	792
ECL_04945	biotin--protein ligase	8.26737	525.022	63.5053		5060616	5061579	963
ECL_02003	PhzF family phenazine biosynthesis protein	2.01047	115.95	57.6732		2040201	2040993	792
ECL_04180	LysR family transcriptional regulator	1.83656	92.8289	50.545		4298018	4298885	867
ECL_04071	NifA subfamily transcriptional regulator	73.7387	2402.13	32.5762		4174253	4176326	2073
ECL_02706	aliphatic sulfonates transport ATP-binding subunit	4.13047	133.83	32.4007		2747039	2747810	771
ECL_03893	two-component system, NtrC family, sensor histidine kinase YfhK	85.1988	2549.36	29.9225		3982793	3984176	1383
ECL_03524	3-demethylubiquinone-9 3-methyltransferase	37.1317	1109.68	29.8848		3612975	3613704	729
ECL_04028	putative inner membrane protein	7.69225	206.864	26.8926		4133725	4134139	414
ECL_02585	lipid A biosynthesis lauroyl acyltransferase	8.58843	230.408	26.8277		2628044	2628971	927
ECL_02749	formate transporter	90.9353	2429.25	26.714		2795739	2796597	858
ECL_00515	hypothetical protein	12.3434	327.946	26.5685		513018	513147	129
ECL_04148	prepilin peptidase-dependent protein B	22.5858	590.923	26.1635		4262371	4262935	564
ECL_00174	putative glutathione S-transferase	41.8337	1023.36	24.4625		168443	169052	609
ECL_04650	Cation/multidrug efflux pump	55.7355	1332.7	23.9111		4776492	4779606	3114
ECL_04078	putative inner membrane protein	9.95185	232.161	23.3285		4181256	4181736	480
ECL_04345	NADPH quinone reductase	51.9822	1191.39	22.9192		4458297	4458879	582
ECL_03012	citrate synthase	473.72	10624.5	22.4277		3061521	3062805	1284
ECL_00899	hypothetical protein	62.0653	1377.16	22.1889		900916	901660	744
ECL_01651	hypothetical protein	11.7948	249.677	21.1684		1676952	1677357	405
ECL_02167	hypothetical protein	13.5619	265.248	19.5582		2215334	2217917	2583
ECL_03396	hypothetical protein	4.71791	91.7181	19.4404		3462682	3463357	675
ECL_03605	EaC protein	20.7128	387.565	18.7114		3680192	3680807	615
ampH	beta-lactam binding protein AmpH	281.074	5136.16	18.2733		1167483	1168650	1167
tig	trigger factor tig	13.4836	245.447	18.2033		1227012	1228311	1299
ECL_00221	hypothetical protein	328.569	5814.27	17.6957		219131	219257	126
ECL_04304	hypothetical protein	2.23011	39.0187	17.4964		4414718	4415432	714
ECL_01973	hypothetical protein	2.72187	44.0952	16.2003		2010086	2010671	585
ECL_02540	4-amino-4-deoxychorismate lyase	74.7003	1185.97	15.8763		2589479	2590289	810
ECL_02184	hypothetical protein	14.6082	217.725	14.9043		2233757	2234084	327
ECL_02456	hypothetical protein	2.57653	38.4014	14.9043		2505299	2505917	618
ligB	NAD-dependent DNA ligase ligB	58.1269	853.991	14.6918		115296	116967	1671
ECL_03505	putative hydrolase	9.11968	132.377	14.5155		3586778	3587651	873
ECL_01935	hypothetical protein	47.1791	672.6	14.2563		1969306	1969441	135
ECL_04040	PTS system, glucitol/sorbitol-specific IIB component	9.95185	141.876	14.2563		4145554	4146514	960
ECL_03990	LysR family transcriptional regulator	7.1725	101.091	14.0943		4096663	4097551	888
ECL_03558	hypothetical protein	94.7795	1326.64	13.9971		3649361	3649613	252
ECL_02193	allophanate hydrolase	41.5766	566.933	13.6359		2241000	2242800	1800
ECL_02272	DNA replication terminus site-binding protein	8.56073	112.059	13.0899		2326142	2327072	930
ECL_01640	peptide/nickel transport system ATP-binding component	7.85156	98.7055	12.5715		1667957	1668971	1014
ECL_01305	DNA replication protein gp18	225.795	2783.85	12.3291		1335299	1336385	1086
ECL_02197	ABC transporter ATP-binding protein	2.04929	25.2313	12.3123		2247912	2248689	777
ECL_00138	ADP-heptose--LPS heptosyltransferase	202.273	2489.39	12.3071		136275	137259	984
ECL_01419	flagellar biosynthesis protein FlhA	9.95664	120.107	12.063		1439506	1441585	2079
ECL_03891	two-component system, NtrC family, response regulator YfhA	34.5116	406.408	11.776		3980730	3982068	1338
ECL_04000	hypothetical protein	11.245	128.979	11.4698		4107418	4108834	1416
ECL_00467	arsenical pump-driving ATPase	40.5508	459.564	11.333		476124	477891	1767
cheA	chemotaxis protein CheA	8.25451	92.5383	11.2106		3318330	3320259	1929
ECL_00939	putative fimbrial protein	22.0006	245.928	11.1782		944385	944964	579
ECL_03478	IS1 transposase orfA	74.9994	837.426	11.1658		3557700	3557976	276
ECL_01650	hypothetical protein	8.56073	94.3069	11.0162		1676183	1676927	744
ECL_00290	maltose ABC transporter periplasmic protein	28.0757	305.823	10.8928		301349	302540	1191
ECL_03976	hypothetical protein	13.4032	144.178	10.757		4071265	4071859	594
ECL_03850	hypothetical protein	7.1725	74.366	10.3682		3934746	3934968	222
ECL_00865	transcriptional regulator SgrR	12.4999	128.979	10.3184		864343	865999	1656
ECL_02032	potassium-tellurite ethidium and proflavin transporter	22.2476	215.222	9.67391		2067877	2068879	1002
ECL_01854	hypothetical protein	9.15113	83.0207	9.07219		1880637	1880811	174
ECL_01500	ribonuclease D	2.75722	24.1207	8.74818		1517985	1519140	1155
ECL_01487	PTS system mannose-specific transporter subunit IIAB	18.1317	154.881	8.54199		1503852	1504818	966
ECL_01968	hypothetical protein	7.1725	60.4224	8.42417		2006129	2006573	444
ECL_04940	putative cytoplasmic protein	8.42485	70.9724	8.42417		5056727	5056916	189
ECL_02644	glycosyl hydrolase, family 53	7.94163	64.3285	8.10017		2685710	2686913	1203
ECL_03588	hypothetical protein	23.6647	188.402	7.96131		3671695	3672166	471
ECL_00863	thiamine transporter membrane protein	6.91873	54.4416	7.86873		861605	863216	1611
ECL_02492	diguanylate cyclase	37.8346	295.609	7.81319		2538432	2539905	1473
ECL_00119	orotate phosphoribosyltransferase	2.48021	19.2865	7.77616		119565	120207	642
ECL_03436	signal transduction histidine kinase LytS	21.7217	163.403	7.52259		3514604	3516290	1686
araG	L-arabinose ABC transporter ATP-binding protein araG	23.1224	173.674	7.51106		1413240	1414755	1515
ECL_04220	site-specific tyrosine recombinase XerD	1.77513	12.6534	7.12815		4331310	4332207	897
ECL_02639	putative Mg/Co/Ni transporter MgtE	1.58912	11.3275	7.12815		2679492	2680494	1002
ECL_04435	DNA adenine methylase	1.84936	13.1825	7.12815		4546113	4546974	861
ECL_01502	cell division inhibitor MinD	3.91709	27.9216	7.12815		1519486	1520299	813
ECL_04006	hypothetical protein	8.84609	63.0562	7.12815		4113268	4113448	180
ECL_00085	hypothetical protein	9.82899	70.0625	7.12815		85707	85869	162
ECL_01903	formate dehydrogenase subunit beta	43.1809	304.302	7.04714		1936803	1937688	885
ECL_00102	hypothetical protein	23.2792	162.92	6.99854		100045	100387	342
ECL_01050	peptide/nickel transport system permease protein	7.27076	50.6491	6.96614		1080781	1081657	876
ECL_00735	secretion protein HlyD family protein	20.9316	145.328	6.943		728171	729236	1065
ECL_00954	ferrichrome outer membrane transporter	20.5229	140.787	6.86		961769	964019	2250
ECL_03122	betaine aldehyde dehydrogenase	4.32395	29.4208	6.80414		3185732	3187205	1473
ECL_04233	hypothetical protein	23.8249	162.108	6.80414		4343875	4345078	1203
ECL_02217	hypothetical protein	24.3814	163.464	6.70444		2267483	2269181	1698
ECL_02319	anhydro-N-acetylmuramic acid kinase	9.90762	66.037	6.66528		2369562	2370687	1125
ECL_02216	putative osmoprotectant transport system ATP-binding protein	1.38581	8.98023	6.48013		2265828	2266977	1149
ECL_01151	fructokinase	1.7575	11.3888	6.48013		1182824	1183730	906
ECL_02442	nucleotide excision repair endonuclease	1.81149	11.7387	6.48013		2490139	2491018	879
ECL_02681	putative CoA-binding protein	3.81846	24.7441	6.48013		2719946	2720363	417
ECL_03167	hypothetical protein	4.38649	28.425	6.48013		3231544	3231907	363
ECL_01009	methyltransferase type 11	6.17169	39.9934	6.48013		1025136	1025910	774
ECL_01750	osmotically inducible lipoprotein B	7.27076	47.1155	6.48013		1762279	1762498	219
ECL_00920	hypothetical protein	1.63816	10.6155	6.48013		926709	927681	972
ECL_01482	23S rRNA methyltransferase A	5.85403	37.9349	6.48013		1499852	1500668	816
ECL_02840	putative tail tape measure protein	7.58236	48.688	6.42122		2892332	2894642	2310
ECL_02485	cyanate transporter	5.41597	34.2188	6.31813		2533290	2534466	1176
ECL_03989	GntR family transcriptional regulator	5.38848	34.0451	6.31813		4095462	4096644	1182
ECL_00008	GntR family transcriptional regulator	20.7691	130.1	6.26413		9285	9975	690
ECL_02896	formate C-acetyltransferase	25.5239	156.492	6.1312		2936892	2939325	2433
ECL_02862	hypothetical protein	11.1349	67.3455	6.04812		2909542	2909971	429
ECL_02036	extracellular solute-binding protein	2.05723	11.998	5.83212		2072469	2073243	774
ECL_04914	putative methyltransferase	2.15758	12.5833	5.83212		5021811	5022549	738
flgD_2	flgD	2.25858	13.1723	5.83212		3334311	3335016	705
ECL_02682	hypothetical protein	2.40165	14.0067	5.83212		2720535	2721198	663
ECL_02866	CI repressor	3.19738	18.6475	5.83212		2911181	2911679	498
ECL_03600	hypothetical protein	4.61535	26.9173	5.83212		3677685	3678030	345
rpoE	RNA polymerase sigma factor RpoE	2.7644	16.1223	5.83212		4003895	4004471	576
ECL_01183	hypothetical protein	381.892	2225.14	5.82663		1216662	1217154	492
flgK_2	flgK	50.5491	289.139	5.71996		3327020	3328658	1638
ECL_04643	sodium/pantothenate symporter	25.2223	142.125	5.6349		4767794	4769246	1452
ECL_01135	putative inner membrane protein	10.5102	54.486	5.18411		1171831	1172134	303
ECL_05112	nitrogen regulation protein NR(II)	1.51647	7.86155	5.18411		5252491	5253541	1050
ECL_01594	4-diphosphocytidyl-2-C-methyl-D-erythritol kinase	1.83023	9.48808	5.18411		1615504	1616374	870
ECL_04789	glycerol-3-phosphate dehydrogenase	2.1104	10.9405	5.18411		4900939	4902448	1509
ECL_02808	arginine transporter, periplasmic binding protein	2.17527	11.2768	5.18411		2864277	2865009	732
ECL_02519	lipoprotein-releasing system ATP-binding subunit	2.26823	11.7587	5.18411		2566367	2567069	702
ECL_02351	hypothetical protein	3.31728	17.1971	5.18411		2398134	2398614	480
ECL_01706	minor tail protein U	3.99072	20.6883	5.18411		1720497	1720896	399
ECL_00927	hypothetical protein	4.11446	21.3298	5.18411		932383	932770	387
ECL_01405	purine-binding chemotaxis protein	6.31863	32.7565	5.18411		1424300	1424804	504
ECL_01932	hypothetical protein	9.05357	46.9346	5.18411		1965097	1966504	1407
ECL_02546	putative glycerol-3-phosphate acyltransferase PlsX	4.75312	24.6407	5.18411		2594786	2595791	1005
ECL_03242	T/G mismatch-specific endonuclease	2196.15	11259.8	5.12704		3296976	3298392	1416
ECL_00304	zinc uptake transcriptional repressor	86.9089	430.432	4.95267		313580	314093	513
ECL_02455	rhodanese domain-containing protein	13.3909	65.4754	4.88955		2503995	2505303	1308
ECL_02128	Transcriptional regulatory protein qseB	4.69704	22.8281	4.8601		2177634	2178312	678
ECL_01774	putative extracellular lipase	14.6925	70.8118	4.8196		1790560	1792294	1734
ECL_01293	hypothetical protein	41.0915	193.052	4.6981		1329042	1329507	465
ECL_04149	thymidylate synthase	2.00289	9.08529	4.53609		4263574	4264369	795
hisF	imidazole glycerol phosphate synthase subunit HisF	2.04929	9.29576	4.53609		3402060	3402837	777
ECL_00900	dephospho-CoA kinase	2.56408	11.6309	4.53609		901659	902280	621
ECL_02220	ROK family protein	2.60818	11.831	4.53609		2271507	2272728	1221
ECL_02327	superoxide dismutase	6.13601	27.8335	4.53609		2376736	2377255	519
ECL_01948	Acid phosphatase lipoprotein	8.59539	38.9895	4.53609		1981201	1981942	741
ECL_02178	fructuronate reductase	8.70107	39.4689	4.53609		2225280	2226744	1464
ECL_04324	hypothetical protein	13.0249	59.0822	4.53609		4438232	4438721	489
ECL_02237	putative AI-2 transport protein TqsA	16.874	76.5422	4.53609		2288558	2289596	1038
ECL_01514	alanine racemase	1.48674	6.74398	4.53609		1529071	1530142	1071
ECL_04871	hypothetical protein	2.29769	10.4225	4.53609		4981189	4981882	693
ECL_01887	flavin reductase domain-containing protein	2.77888	12.6052	4.53609		1916767	1917340	573
ECL_01986	GAF sensor-containing diguanylate cyclase	3.29668	14.954	4.53609		2021547	2022513	966
ECL_02333	glyoxalase	11.7081	53.1088	4.53609		2382187	2382595	408
ECL_02619	trifunctional transcriptional regulator/proline dehydrogenase/pyrroline-5-carboxylate dehydrogenase	4.01791	17.7049	4.40649		2661303	2665266	3963
ECL_01090	hypothetical protein	18.5151	79.9867	4.32009		1123712	1123970	258
ECL_01251	cys-tRNA(Pro) hydrolase	9.95185	42.9929	4.32009		1290116	1290596	480
iolB	5-deoxy-glucuronate isomerase iolB	11.5803	50.0281	4.32009		3884916	3885741	825
menD	2-succinyl-5-enolpyruvyl-6-hydroxy-3-cyclohexene-1-carboxylate synthase menD	37.1631	160.548	4.32009		3689657	3691328	1671
ECL_04330	cystathionine beta-lyase	22.7854	96.4082	4.23115		4441714	4442902	1188
cydA	cytochrome bd-I oxidase subunit I cydA	2.26823	9.55397	4.21209		2081269	2082673	1404
ECL_03992	transketolase	6.37556	26.8544	4.21209		4098288	4099287	999
ECL_04259	major facilitator superfamily transporter	2.53349	10.6713	4.21209		4371164	4372421	1257
ECL_03977	LysR family transcriptional regulator	3.48043	14.6599	4.21209		4071842	4072757	915
ECL_02895	glycyl-radical activating family protein	26.5383	111.208	4.19049		2935988	2936888	900
ECL_00322	glutathione S-transferase	35.5423	148.94	4.19049		331878	332550	672
motA_1	flagellar motor protein MotA	5.37938	22.0774	4.10408		1420426	1421314	888
ECL_04057	hydrogenase 3 large subunit processing protein	15.4968	62.7633	4.05008		4163041	4163452	411
ECL_03889	nitric oxide dioxygenase	136.368	551.002	4.04055		3979039	3980230	1191
ECL_01635	bifunctional acetaldehyde-CoA/alcohol dehydrogenase	4.16053	16.5616	3.98065		1659815	1662494	2679
ECL_00269	IclR family transcriptional regulator	65.3841	255.465	3.90714		276433	277261	828
ECL_01663	putative repressor protein	4.69704	18.2625	3.88808		1686184	1686523	339
ECL_02505	sensor protein PhoQ	1.09662	4.26376	3.88808		2551991	2553443	1452
ECL_04246	phosphoglycerate kinase	1.36795	5.31871	3.88808		4356683	4357847	1164
ECL_04494	DNA-binding transcriptional repressor ExuR	2.04929	7.96779	3.88808		4616511	4617288	777
ECL_05025	DNA-binding transcriptional repressor FabR	2.49186	9.68853	3.88808		5159230	5159869	639
vasD_2	type VI secretion system protein VasD	2.91629	11.3388	3.88808		1843685	1844231	546
ECL_00445	hypothetical protein	3.93159	15.2864	3.88808		457926	458331	405
ECL_01877	amino acid ABC transporter ATP-binding protein	4.11446	15.9973	3.88808		1906180	1906954	774
ECL_04216	peptide chain release factor 2	5.41597	21.0577	3.88808		4327640	4328522	882
ECL_02232	carboxypeptidase Taq	1.07009	4.1606	3.88808		2284311	2285799	1488
ECL_03440	putative glycine/betaine/choline ABC transporter permease	1.37504	5.34626	3.88808		3519070	3520228	1158
ECL_01046	peptide/nickel transport system ATP-binding protein	1.57031	6.1055	3.88808		1076208	1077222	1014
ECL_00296	4-hydroxybenzoate octaprenyltransferase	1.83023	7.11606	3.88808		307150	308020	870
ECL_04659	putative ribosome maturation factor	2.64062	10.267	3.88808		4792137	4792740	603
ECL_00465	arsenate reductase	3.71165	14.4312	3.88808		474308	474737	429
ECL_03554	hypothetical protein	4.65584	18.1023	3.88808		3646528	3646870	342
ECL_03471	1-phosphofructokinase	5.70715	22.1899	3.88808		3553567	3553846	279
ECL_00412	putative acetyltransferase	6.55266	25.4773	3.88808		428952	429195	243
ECL_04620	hypothetical protein	41.7456	162.31	3.88808		4743365	4743632	267
ECL_04453	heat shock protein DnaJ domain-containing protein	1.36094	5.29143	3.88808		4572855	4574025	1170
ECL_03454	cytidine deaminase	71.9682	275.154	3.82328		3533723	3534608	885
ECL_02915	sulfatase	40.2095	153.081	3.80708		2960854	2962438	1584
ECL_04178	oligogalacturonate-specific porin	16.2954	61.8494	3.79551		4295818	4296502	684
ECL_04054	cellobiose/arbutin/salicin-specific PTS system components IIBC	47.1548	176.235	3.73738		4159613	4161065	1452
ECL_05097	hypothetical protein	2138.27	7869.06	3.6801		5234967	5235909	942
ECL_03672	3-oxoacyl-ACP synthase	3.92191	14.4016	3.67208		3749148	3750366	1218
ECL_05039	cystathionine gamma-synthase	211.209	763.429	3.61457		5178771	5179932	1161
ECL_04214	isopentenyl-diphosphate delta-isomerase	5.86481	20.9026	3.56407		4325523	4326066	543
ECL_01083	hypothetical protein	7.7484	27.6159	3.56407		1113201	1113612	411
ECL_01849	putative spermidine/putrescine transport system ATP-binding protein	8.56073	30.5111	3.56407		1875686	1876058	372
ECL_04374	fimbrial assembly protein	56.8677	201.998	3.55207		4491020	4491776	756
ECL_04498	hypothetical protein	67.6466	239.411	3.53915		4619220	4619526	306
ECL_00289	maltose ABC transporter membrane protein	31.949	111.531	3.49091		299679	301224	1545
fliC_2	fliC	27.3265	93.9884	3.43946		3340268	3341783	1515
ECL_00426	shufflon-specific DNA recombinase	48.002	163.528	3.4067		441411	442572	1161
ECL_01400	transcriptional activator FlhD	567.057	1904.91	3.3593		1419371	1419722	351
ECL_03525	ribonucleotide-diphosphate reductase subunit alpha	5.57234	18.5061	3.32107		3614052	3616338	2286
ECL_01343	hypothetical protein	706.56	2304.64	3.26177		1361383	1361854	471
ECL_04696	50S ribosomal protein L4	2.68063	8.68543	3.24007		4812999	4813593	594
ECL_01646	YciL domain protein	5.36127	17.3709	3.24007		1673805	1674102	297
ECL_02452	putative thiamine transport system substrate-binding protein	1.36094	4.40952	3.24007		2500630	2501800	1170
ECL_04033	recombinase A	1.50358	4.87171	3.24007		4139197	4140256	1059
ECL_02537	DNA polymerase III subunit delta'	1.58437	5.13348	3.24007		2586822	2587827	1005
ECL_02198	ABC transporter permease	1.95134	6.32248	3.24007		2248685	2249501	816
pstB	phosphate ABC transporter ATP-binding protein pstB	2.05723	6.66556	3.24007		5304438	5305212	774
ECL_00612	adenosine-3'(2'),5'-bisphosphate nucleotidase	2.14885	6.96241	3.24007		604331	605072	741
ECL_02652	allantoate transport membrane protein	2.41257	7.81689	3.24007		2694995	2695655	660
ECL_00074	hypothetical protein	2.4347	7.8886	3.24007		75513	76167	654
ECL_02424	6-phosphofructokinase	3.41328	11.0593	3.24007		2473472	2474405	933
ECL_04848	thioesterase superfamily protein	3.76429	12.1966	3.24007		4958658	4959081	423
ECL_02995	acyl-CoA thioester hydrolase YbgC	3.93159	12.7386	3.24007		3041331	3041736	405
ECL_00719	bleomycin resistance protein	4.11446	13.3311	3.24007		715582	715969	387
ECL_02883	biofilm formation regulatory protein BssR	4.1466	13.4353	3.24007		2924748	2925132	384
ECL_02268	hypothetical protein	4.73898	15.3546	3.24007		2322972	2323308	336
ECL_00320	DNA-binding transcriptional regulator SoxS	4.86941	15.7772	3.24007		330683	331010	327
ECL_00626	hypothetical protein	5.47181	17.729	3.24007		623905	624196	291
ECL_01937	ECF subfamily RNA polymerase sigma-24 subunit	5.5288	17.9137	3.24007		1970374	1970950	576
ECL_04282	hypothetical protein	5.5288	17.9137	3.24007		4392757	4393045	288
ECL_01140	hypothetical protein	6.10075	19.7668	3.24007		1176096	1176357	261
ECL_00528	hypothetical protein	8.0419	26.0563	3.24007		520504	521494	990
fliT	flagellar protein FliT	8.49224	27.5154	3.24007		1372843	1373218	375
ECL_01692	hypothetical protein	8.84609	28.6619	3.24007		1708956	1709136	180
ECL_02772	hypothetical protein	1.66384	5.39096	3.24007		2826993	2827950	957
ECL_04582	lipopolysaccharide export system protein LptA	2.869	9.29576	3.24007		4699566	4700121	555
ECL_00583	hypothetical protein	15.4592	50.0888	3.24007		578388	578697	309
ECL_02276	hypothetical protein	16.6189	53.8463	3.24007		2331724	2333257	1533
ECL_03836	TrbL/VirB6 plasmid conjugal transfer protein	13.3806	42.6316	3.18607		3920035	3921463	1428
ECL_02353	hypothetical protein	55.1133	175.465	3.18372		2399308	2400637	1329
ECL_03247	putative GckR family protein	3.93889	12.1241	3.07806		3302149	3303766	1617
ECL_04811	glycerol-3-phosphate transporter periplasmic binding protein	9.6284	29.6368	3.07806		4926688	4928011	1323
ECL_03799	hypothetical protein	214.018	658.762	3.07806		3884083	3884827	744
radC	DNA repair protein RadC	7.14034	21.5928	3.02406		122827	123496	669
ECL_01048	peptide/nickel transport system substrate-binding protein	24.1735	72.875	3.01467		1078304	1079819	1515
ECL_00842	hypothetical protein	23.1584	69.762	3.01239		834578	837122	2544
ECL_00324	hypothetical protein	105.38	317.004	3.00821		334348	335995	1647
ECL_00017	hypothetical protein	58.4417	175.076	2.99573		17113	18775	1662
ECL_04963	DNA recombination protein RmuC	41.5002	121.725	2.93311		5084296	5085754	1458
lsrB	AI-2 transport system substrate-binding protein lsrB	3.17824	9.26792	2.91606		4596633	4597635	1002
ECL_02361	cystathionine gamma-synthase	2.77888	8.10337	2.91606		2407165	2408311	1146
phnD	phosphonate ABC transporter periplasmic phosphonate-binding protein phnD	3.13136	9.13123	2.91606		369561	370578	1017
ECL_03895	putative transglycosylase	15.3994	44.5729	2.89446		3988905	3990456	1551
ECL_04114	CTP synthetase	2.91629	8.18912	2.80806		4215520	4217158	1638
ECL_03461	hypothetical protein	19.2506	51.6805	2.68463		3540909	3542067	1158
ECL_00884	phospho-N-acetylmuramoyl-pentapeptide-transferase	10.2918	27.6298	2.68463		885195	886278	1083
ECL_01656	putative inner membrane protein	43.3546	115.783	2.6706		1679614	1680826	1212
ECL_04003	LysR family transcriptional regulator	15.4093	41.0513	2.66405		4111404	4112334	930
ECL_01942	hypothetical protein	15.1647	40.2011	2.65096		1974950	1976105	1155
ECL_03326	shikimate transporter	16.9651	44.7597	2.63834		3380379	3381693	1314
ECL_02770	macrolide transporter ATP-binding /permease	1.6407	4.25277	2.59205		2823781	2825722	1941
ECL_01940	suppressor for copper-sensitivity C	2.60179	6.74398	2.59205		1973497	1974109	612
ECL_03090	methylthioribose-1-phosphate isomerase	9.39408	24.3499	2.59205		3145430	3146447	1017
ECL_03422	pyridoxal-dependent decarboxylase	1.08541	2.81344	2.59205		3498613	3500080	1467
ECL_02277	DNA-binding transcriptional repressor MalI	1.54742	4.011	2.59205		2333343	2334372	1029
ECL_01933	hypothetical protein	1.56568	4.05832	2.59205		1966532	1967549	1017
ECL_00561	phosphatidylserine decarboxylase	1.64324	4.25936	2.59205		552349	553318	969
ECL_03598	hypothetical protein	1.82394	4.72774	2.59205		3676287	3677160	873
ECL_01371	cystine transport system ATP-binding protein	2.1146	5.48116	2.59205		1390374	1391127	753
ECL_02736	3-deoxy-manno-octulosonate cytidylyltransferase	2.13159	5.52519	2.59205		2779554	2780301	747
ECL_03765	putative oxidoreductase Fe-S binding subunit	2.41623	6.263	2.59205		3843662	3845639	1977
ECL_00798	hypothetical protein	2.46868	6.39894	2.59205		788536	789181	645
ECL_05067	superoxide dismutase	2.56408	6.64624	2.59205		5205793	5206414	621
ECL_03562	hypothetical protein	2.57653	6.6785	2.59205		3652110	3652728	618
ECL_01431	hypothetical protein	2.80828	7.27922	2.59205		1451633	1452200	567
ECL_04580	3-deoxy-D-manno-octulosonate 8-phosphate phosphatase	2.80828	7.27922	2.59205		4698459	4699026	567
ECL_02411	putative glutathione peroxidase	2.88459	7.47702	2.59205		2462356	2462908	552
ECL_02576	dihydroorotase	3.04163	7.88408	2.59205		2622066	2623113	1047
ECL_03511	ecotin	3.15932	8.18912	2.59205		3591964	3592468	504
ECL_04754	outer membrane porin HofQ	3.15932	8.18912	2.59205		4863063	4863567	504
ECL_01047	peptide/nickel transport system ATP-binding protein	3.17824	8.23815	2.59205		1077300	1078302	1002
ECL_03681	phosphohistidine phosphatase	3.38067	8.76288	2.59205		3757853	3758324	471
ECL_04523	N-acetylgalactosamine-specific PTS system transporter subunit IIA	3.66045	9.48808	2.59205		4643358	4643793	435
ECL_05070	L-rhamnose operon regulatory protein RhaS	3.80477	9.86216	2.59205		5208659	5209496	837
ECL_01420	flagellar FlhE family protein	4.05164	10.5021	2.59205		1441584	1441977	393
ECL_03734	hypothetical protein	4.38649	11.37	2.59205		3812419	3812782	363
ECL_04630	ribonuclease G	5.00722	12.979	2.59205		4756038	4756674	636
ECL_05121	protein disulfide isomerase I	5.10351	13.2286	2.59205		5263016	5263640	624
ECL_01525	major facilitator transporter	5.36127	13.8967	2.59205		1543126	1544314	1188
ECL_03099	hypothetical protein	5.36127	13.8967	2.59205		3159166	3159463	297
ECL_04631	Maf-like protein	5.36127	13.8967	2.59205		4756663	4757257	594
ECL_01901	formate dehydrogenase	5.41597	14.0385	2.59205		1933744	1934332	588
ECL_03456	hypothetical protein	5.70715	14.7932	2.59205		3535471	3535750	279
ECL_01658	putative excisionase for prophage	5.83259	15.1184	2.59205		1682084	1682357	273
ECL_04535	putative protease I	6.13601	15.9049	2.59205		4655702	4656221	519
ECL_04538	N-acetyltransferase GCN5	6.31863	16.3782	2.59205		4656965	4657469	504
ECL_01704	hypothetical protein	6.55266	16.9848	2.59205		1719695	1719938	243
ECL_04651	hypothetical protein	7.1725	18.5915	2.59205		4779899	4780121	222
ECL_04328	biopolymer transport protein ExbD	7.58236	19.6539	2.59205		4440299	4440719	420
ECL_03068	twin arginine translocase protein E	7.80537	20.2319	2.59205		3126885	3127089	204
ECL_00994	hypothetical protein	7.92187	20.5339	2.59205		1006909	1007110	201
ECL_01605	hypothetical protein	8.42485	21.8376	2.59205		1624238	1624427	189
ECL_00503	hypothetical protein	8.99602	23.3182	2.59205		503406	503583	177
ECL_00960	iron-sulfur cluster insertion protein ErpA	9.2307	23.9265	2.59205		970775	971120	345
ECL_04725	malonate decarboxylase subunit delta	15.923	41.2732	2.59205		4834670	4834970	300
ECL_03413	putative sugar kinase	1.66907	4.32633	2.59205		3487555	3488509	954
ECL_02105	short-chain dehydrogenase/reductase SDR	2.21152	5.73238	2.59205		2157578	2158298	720
ECL_01730	anthranilate synthase component I	2.42359	6.28206	2.59205		1743429	1744086	657
ECL_02107	hypothetical protein	8.0419	20.845	2.59205		2158986	2159184	198
ECL_02364	ErfK/YbiS/YcfS/YnhG family protein	596.718	1507.04	2.52555		2410709	2411723	1014
ECL_00104	alpha-xylosidase	81.709	202.45	2.4777		102166	104485	2319
ECL_03928	translation inhibitor protein RaiA	51.2142	126.716	2.47423		4029802	4030144	342
ECL_00486	ArsR family transcriptional regulator	22.6823	55.854	2.46245		489110	489461	351
ECL_01922	peptide/nickel transport system substrate-binding protein	4.15472	10.0962	2.43005		1954946	1956479	1533
ECL_03970	3-isopropylmalate dehydratase large subunit	115.077	278.502	2.42013		4065193	4066549	1356
ECL_05037	5,10-methylenetetrahydrofolate reductase	84.2769	202.183	2.39903		5175223	5176111	888
ECL_03046	hypothetical protein	5.43446	12.9125	2.37605		3103910	3104789	879
flgN_2	flagella synthesis protein FlgN	10.7588	25.5633	2.37605		3337161	3337605	444
ECL_00363	putative phnB protein	21.5175	51.1267	2.37605		371563	372007	444
ECL_04834	TRAP dicarboxylate transporter subunit DctM	63.098	148.32	2.35064		4947122	4948409	1287
ECL_03129	hypothetical protein	44.9801	104.932	2.33285		3194148	3194325	177
ECL_01869	amino acid permease	25.5667	58.9806	2.30693		1897802	1899359	1557
ECL_03065	lipoyltransferase	37.2032	85.1821	2.28965		3123744	3124386	642
ECL_04542	putative luciferase family monooxygenase	3.15932	7.16548	2.26805		4660158	4661166	1008
ECL_01568	hypothetical protein	3.18778	7.23003	2.26805		1595930	1596929	999
ECL_00988	acetyl-CoA carboxylase carboxyltransferase subunit alpha	3.31728	7.52375	2.26805		1001641	1002601	960
ECL_04248	transketolase	3.34868	7.59495	2.26805		4359271	4361173	1902
ECL_05140	glucose-inhibited division protein A	3.36994	7.64318	2.26805		5287355	5289245	1890
ECL_01725	tryptophan synthase subunit alpha	3.93159	8.91704	2.26805		1737554	1738364	810
ECL_03870	RpiR family transcriptional regulator	4.13047	9.3681	2.26805		3962135	3962906	771
iolA	methylmalonate-semialdehyde dehydrogenase iolA	4.22921	9.59203	2.26805		3896533	3898039	1506
sufC	cysteine desulfurase sufC	4.26317	9.66908	2.26805		2414714	2415461	747
ECL_03539	two-component system, OmpR family, response regulator TctD	4.71791	10.7004	2.26805		3632170	3632845	675
ECL_01505	hypothetical protein	4.82514	10.9436	2.26805		1521476	1522136	660
ECL_04002	ankyrin	5.2551	11.9188	2.26805		4110480	4111086	606
ECL_04552	YhbC-like protein	7.52859	17.0752	2.26805		4674216	4674639	423
ECL_00494	putative CrcB-like protein	8.49224	19.2608	2.26805		495679	496054	375
ECL_04670	hypothetical protein	8.63033	19.574	2.26805		4800454	4800823	369
ECL_02141	putative hexapeptide repeat acetyltransferase	10.6686	24.197	2.26805		2186060	2186657	597
ECL_04140	N-acetylmuramoyl-L-alanine amidase	2.53955	5.75981	2.26805		4247032	4248286	1254
ECL_01527	putative helix-turn-helix AraC-type transcriptional regulator	3.24627	7.36269	2.26805		1545444	1546425	981
ECL_05079	LacI family transcriptional regulator	6.39476	14.5036	2.26805		5218513	5219509	996
ECL_02101	hypothetical protein	6.55266	14.8617	2.26805		2153901	2154387	486
ECL_00538	FxsA protein	6.84858	15.5329	2.26805		531419	531884	465
ECL_00545	putative outer membrane lipoprotein	8.99602	20.4034	2.26805		537826	538180	354
ECL_00570	RNA-binding protein Hfq	10.207	23.15	2.26805		563134	563446	312
ECL_01965	hypothetical protein	10.207	23.15	2.26805		2003356	2003668	312
ECL_04420	phage-holin-like protein	14.7435	33.4389	2.26805		4533881	4534097	216
ECL_04765	putative inner membrane protein	393.294	887.29	2.25605		4873544	4875293	1749
ECL_02767	ATP-dependent Clp protease ATP-binding subunit	3.49188	7.69346	2.20325		2820594	2822874	2280
ECL_04666	trk system potassium uptake protein TrkA	5.78176	12.7386	2.20325		4797824	4799201	1377
ECL_03404	multidrug efflux system protein MdtE	20.8598	45.809	2.19604		3477089	3478463	1374
ECL_02958	dithiobiotin synthetase	6.80468	14.6984	2.16004		3004381	3005083	702
ECL_01591	MerR family transcriptional regulator	54.129	116.921	2.16004		1611581	1612640	1059
ECL_04741	cytosine deaminase	3.66888	7.92495	2.16004		4849347	4850649	1302
ECL_04579	D-arabinose 5-phosphate isomerase	4.8398	10.4542	2.16004		4697458	4698445	987
ECL_04256	putative hydrolase	6.1957	13.383	2.16004		4369843	4370614	771
ECL_02982	2,3-bisphosphoglycerate-independent phosphoglycerate mutase	6.34381	13.7029	2.16004		3029817	3030570	753
ECL_02502	hypothetical protein	7.58236	16.3782	2.16004		2549166	2549796	630
ECL_03712	hypothetical protein	34.8678	75.316	2.16004		3790566	3791388	822
mrfE	type-1 fimbrial protein mfrE	8.20771	17.729	2.16004		1142980	1143562	582
ECL_04147	hypothetical protein	27.7265	59.035	2.12919		4261973	4262375	402
ECL_03120	high-affinity choline transport protein	36.7935	77.6154	2.10949		3182969	3185003	2034
iucB	aerobactin siderophore biosynthesis protein IucB	6.71855	14.1496	2.10604		3368660	3369608	948
ECL_00959	chloride channel protein	4.52678	9.5336	2.10604		969283	970690	1407
ECL_00792	hypothetical protein	60.6883	125.979	2.07584		781325	782873	1548
ECL_03853	GTP-binding protein EngA	5.18325	10.7482	2.07364		3936861	3938397	1536
ECL_01530	hypothetical protein	6.95629	14.4249	2.07364		1548310	1550599	2289
wecB	UDP-N-acetylglucosamine 2-epimerase wecB	7.33101	15.2019	2.07364		5124307	5125393	1086
ECL_03303	flagellar M-ring protein	8.7585	18.162	2.07364		3355539	3356448	909
ECL_02776	aquaporin Z	11.4389	23.7202	2.07364		2831208	2831904	696
fepE	ferric enterobactin transport protein FepE	290.152	598.002	2.061		4285021	4286146	1125
ECL_01688	phage portal protein, lambda family	12.7384	26.1397	2.05204		1703470	1704970	1500
ECL_01900	hypothetical protein	123.974	253.564	2.04529		1932644	1933466	822
ECL_02195	urea carboxylase-associated protein 1	35.2167	71.7227	2.03661		2246550	2247183	633
ECL_04923	short-chain dehydrogenase/reductase SDR	14.6852	29.9081	2.03661		5032415	5033174	759
ECL_00416	type IV pilus formation outer membrane protein	2983.89	5855.04	1.96222		431178	432852	1674
ECL_00249	hypothetical protein	563.627	1103.46	1.95778		249504	251103	1599
ECL_04329	biopolymer transport protein ExbB	2.17527	4.22881	1.94404		4440731	4441463	732
ECL_02187	hypothetical protein	8.52635	16.5756	1.94404		2235150	2235897	747
ECL_04503	hypothetical protein	8.70107	16.9152	1.94404		4622030	4622396	366
ECL_04261	putative glyoxalase/bleomycin resistance protein/dioxygenase	1.71769	3.33925	1.94404		4373630	4374557	927
ECL_04980	site-specific tyrosine recombinase XerC	1.76334	3.428	1.94404		5103929	5104832	903
ECL_01757	enoyl-(acyl carrier protein) reductase	2.01812	3.9233	1.94404		1770278	1771067	789
ECL_02089	O-methyltransferase family protein	2.41257	4.69013	1.94404		2141957	2142617	660
ECL_03213	NinG-like phage protein	2.46868	4.7992	1.94404		3274472	3275117	645
ECL_04271	S-adenosylmethionine synthetase	2.75722	5.36015	1.94404		4383388	4384543	1155
ECL_00722	cupin 4 family protein	2.83832	5.5178	1.94404		717617	718739	1122
ECL_03649	putative phosphodiesterase	2.88459	5.60777	1.94404		3728558	3729110	552
rutA	putative monooxygenase RutA	2.91629	5.66939	1.94404		2666706	2667798	1092
ECL_03834	putative sodium bile acid symporter family protein	2.98183	5.79679	1.94404		3918072	3919140	1068
ECL_03662	colicin V production protein	3.25623	6.33024	1.94404		3739188	3739677	489
ECL_03494	putative outer membrane lipoprotein	3.42429	6.65696	1.94404		3573859	3574324	465
ECL_04640	acetyl-CoA carboxylase biotin carboxyl carrier protein subunit	3.42429	6.65696	1.94404		4765629	4766094	465
ECL_01171	transcriptional regulator NrdR	3.53844	6.87886	1.94404		1205543	1205993	450
fliJ_2	Flagellar protein FliJ	3.53844	6.87886	1.94404		3351267	3351717	450
ECL_04847	glycosyl transferase family protein	3.76429	7.31793	1.94404		4956963	4958655	1692
ECL_04724	malonate decarboxylase subunit beta	3.81846	7.42323	1.94404		4833844	4834678	834
rutC	rut operon protein RutC	4.11446	7.99867	1.94404		2668498	2668885	387
ECL_03395	hypothetical protein	4.31516	8.38885	1.94404		3461845	3462583	738
ECL_04672	DNA-directed RNA polymerase subunit alpha	4.82514	9.38026	1.94404		4801357	4802347	990
ECL_03121	transcriptional regulator BetI	5.41597	10.5289	1.94404		3185131	3185719	588
ECL_01909	hypothetical protein	6.51817	12.6716	1.94404		1942334	1944044	1710
ECL_00476	thiol-disulfide isomerase and thioredoxins family protein	6.89306	13.4004	1.94404		481379	481610	231
ECL_01454	DNA polymerase III subunit theta	6.89306	13.4004	1.94404		1475457	1475688	231
ECL_04397	30S ribosomal protein S21	7.37174	14.331	1.94404		4514620	4514836	216
ECL_04041	PTS system glucitol/sorbitol-specific transporter subunit IIA	8.77298	17.055	1.94404		4146526	4146889	363
merP	mercuric transport protein periplasmic component MerP	11.5384	22.4311	1.94404		3908947	3909223	276
ECL_04699	leader peptidase HopD	13.4371	26.1222	1.94404		4814970	4815444	474
ECL_00230	hypothetical protein	19.3006	37.521	1.94404		229338	229503	165
ECL_00828	chaperone Hsp40	30.5676	59.4247	1.94404		818378	819524	1146
ECL_02413	vtamin B12-transporter permease	76.4662	148.653	1.94404		2463558	2463912	354
ECL_04298	citrate lyase ligase	1.5565	3.02589	1.94404		4406362	4407385	1023
ECL_01438	Holliday junction DNA helicase RuvB	1.57497	3.06181	1.94404		1456710	1457721	1011
fliY	cystine transport system substrate-binding protein fliY	1.98788	3.86453	1.94404		1387793	1388594	801
ECL_03415	phosphomethylpyrimidine kinase	1.98788	3.86453	1.94404		3489271	3490072	801
ECL_01691	hypothetical protein	2.35896	4.58591	1.94404		1706976	1708326	1350
ECL_04509	propionate/acetate kinase	2.63407	5.12074	1.94404		4629444	4630653	1209
ECL_02528	hypothetical protein	2.9324	5.70071	1.94404		2577848	2578391	543
ECL_03537	hypothetical protein	2.9487	5.73238	1.94404		3630103	3630643	540
ECL_03132	hypothetical protein	2.96517	5.76441	1.94404		3195952	3196489	537
ECL_01796	thiol peroxidase	3.14062	6.1055	1.94404		1814798	1815305	507
ECL_01576	hypothetical protein	3.29668	6.40887	1.94404		1602179	1602662	483
ECL_01507	disulfide bond formation protein B	3.31728	6.44893	1.94404		1522790	1523270	480
ECL_04560	transcription elongation factor GreA	3.33815	6.48949	1.94404		4682928	4683405	477
ECL_00569	tRNA delta(2)-isopentenylpyrophosphate transferase	3.34868	6.50996	1.94404		562098	563049	951
csgB	minor curlin subunit csgB	3.49188	6.78835	1.94404		2640732	2641188	456
ECL_01506	hypothetical protein	3.515	6.8333	1.94404		1522216	1522669	453
ECL_03683	3-ketoacyl-CoA thiolase	3.56218	6.92503	1.94404		3760694	3762035	1341
ECL_01720	DNA-invertase	3.66045	7.11606	1.94404		1734250	1734685	435
ECL_05150	F0F1 ATP synthase subunit epsilon	3.79118	7.37021	1.94404		5297056	5297476	420
ECL_01486	PTS system mannose-specific transporter subunit IIC	3.97577	7.72905	1.94404		1503004	1503805	801
ECL_03452	LrgA family protein	3.99072	7.75811	1.94404		3532503	3532902	399
thiG	thiazole biosynthesis protein ThiG	4.13047	8.0298	1.94404		252503	253274	771
ECL_01239	hypothetical protein	4.21242	8.18912	1.94404		1275595	1275973	378
ECL_03455	hypothetical protein	4.42304	8.59857	1.94404		3534735	3535455	720
ECL_04554	preprotein translocase subunit SecG	4.78167	9.29576	1.94404		4676859	4677192	333
ECL_00864	thiamine transporter substrate binding subunit	4.85456	9.43746	1.94404		863191	864175	984
ECL_03966	hypothetical protein	4.86941	9.46632	1.94404		4062114	4062441	327
ECL_02334	ribonuclease T	4.89185	9.50994	1.94404		2382691	2383342	651
ECL_02468	hypothetical protein	5.70715	11.0949	1.94404		2517699	2517978	279
ECL_01737	hypothetical protein	6.31863	12.2837	1.94404		1749553	1749805	252
ECL_02667	OHCU decarboxylase	6.35647	12.3572	1.94404		2707634	2708135	501
ECL_03152	hypothetical protein	6.39476	12.4317	1.94404		3217664	3217913	249
ECL_01876	amino acid ABC transporter inner membrane subunit	6.78294	13.1863	1.94404		1905258	1906197	939
ECL_04436	hypothetical protein	6.98375	13.5767	1.94404		4546970	4547198	228
ECL_01352	hypothetical protein	7.69225	14.954	1.94404		1370796	1371210	414
ECL_01734	cob(I)yrinic acid a,c-diamide adenosyltransferase	8.08272	15.7131	1.94404		1746872	1747463	591
ECL_04418	hypothetical protein	8.42485	16.3782	1.94404		4533009	4533387	378
ECL_00460	putative phosphatase	8.56073	16.6424	1.94404		471828	472200	372
ECL_03477	hypothetical protein	8.56073	16.6424	1.94404		3557486	3557672	186
ECL_03557	hypothetical protein	10.3061	20.0355	1.94404		3648996	3649305	309
ECL_02263	NADP transhydrogenase subunit beta	10.3173	20.0571	1.94404		2316238	2317627	1389
ECL_04782	hypothetical protein	11.2929	21.9538	1.94404		4895598	4895739	141
ECL_02011	putative MFS-type transporter	13.073	25.4145	1.94404		2046401	2047619	1218
ECL_00499	hypothetical protein	13.2691	25.7957	1.94404		500473	500593	120
fliC_1	flagellin domain-containing protein fliC	17.1215	33.2848	1.94404		1375475	1376312	837
ECL_04132	putative RNA 2'-O-ribose methyltransferase	17.3547	33.7383	1.94404		4239600	4240701	1101
ECL_04884	hypothetical protein	32.1676	62.5351	1.94404		4991784	4991982	198
ECL_02039	LysR family transcriptional regulator	2.16639	4.21155	1.94404		2074644	2075379	735
ECL_04440	phage regulatory protein	3.12215	6.06958	1.94404		4548011	4548521	510
impB_2	type VI secretion system protein ImpB	3.23637	6.29164	1.94404		1819465	1819957	492
ECL_01351	hypothetical protein	4.96042	9.64326	1.94404		1370243	1370564	321
ECL_03281	flgN	4.96042	9.64326	1.94404		3337728	3338049	321
ECL_01519	transglycosylase	6.2443	12.1392	1.94404		1534619	1534874	255
ECL_03866	alpha-2-macroglobulin domain-containing protein	51.437	99.7872	1.93999		3953048	3958001	4953
ECL_04110	PTS system glucose-like transporter subunit IIB	34.7039	66.8043	1.92498		4210070	4211630	1560
ECL_01832	lipid transporter ATP-binding/permease	19.9393	38.1475	1.91318		1858671	1860348	1677
ECL_01098	N-acyl-L-amino acid amidohydrolase; aminoacylase	18.8597	35.791	1.89775		1131976	1133158	1182
ECL_03545	hypothetical bacteriophage protein	29.7878	56.1539	1.88513		3639247	3639835	588
ECL_04383	undecaprenyl pyrophosphate phosphatase	21.544	40.6132	1.88513		4502088	4502901	813
ECL_00800	hypothetical protein	51.6979	96.7805	1.87204		790342	791728	1386
ECL_04398	DNA primase	8.20771	15.3651	1.87204		4514952	4516698	1746
ECL_04290	murein transglycosylase C	97.578	178.199	1.82622		4398384	4399461	1077
ECL_02901	putative hexuronate transporter	6.11481	11.0949	1.81444		2943061	2944363	1302
ECL_03646	ascorbate-specific PTS system enzyme IIA	17.9313	32.5351	1.81444		3726246	3726690	444
ECL_01951	glycogen debranching protein GlgX	6.90302	12.4257	1.80004		1986369	1988445	2076
dnaA	chromosomal replication initiator protein	4.79246	8.54034	1.78204		81	1410	1329
ECL_01610	response regulator receiver/ANTAR domain-containing protein	5.37484	9.57816	1.78204		1627887	1629072	1185
ECL_02269	DNA-binding transcriptional regulator RstA	8.8831	15.83	1.78204		2323436	2324153	717
ECL_02545	3-oxoacyl-ACP synthase	6.67629	11.8974	1.78204		2593826	2594780	954
clpX	ATP-dependent Clp protease ATP-binding subunit ClpX	14.9863	26.7062	1.78204		1229320	1230595	1275
ECL_00021	hypothetical protein	18.3023	32.6153	1.78204		22745	23093	348
ECL_03566	phage terminase small subunit	40.0578	71.3844	1.78204		3657245	3657722	477
ECL_02392	phosphoenolpyruvate synthase	43.5054	77.2028	1.77456		2441849	2444228	2379
ECL_05066	hypothetical protein	16.5127	29.0441	1.75889		5205052	5205727	675
ECL_02031	tellurite resistance protein TehB	18.7644	33.0046	1.75889		2067284	2067878	594
ECL_02870	putative arsenic-efflux pump	8.64037	15.1975	1.75889		2913352	2914642	1290
ECL_00379	ABC transporter ATP-binding protein	12.0457	20.9781	1.74154		394752	396867	2115
ECL_00684	hypothetical protein	4.72491	8.16482	1.72804		683845	684856	1011
glmS	glucosamine--fructose-6-phosphate aminotransferase glmS	5.22064	9.02145	1.72804		5299221	5301051	1830
ECL_05103	3-hydroxyisobutyrate dehydrogenase	5.36127	9.26446	1.72804		5239868	5240759	891
ECL_00517	putative transposase	5.41597	9.35899	1.72804		513683	514565	882
ECL_02966	GntR family transcriptional regulator	6.49917	11.2308	1.72804		3013348	3014083	735
ECL_01388	hypothetical protein	7.47557	12.918	1.72804		1407059	1407698	639
ECL_01517	lytic transglycosylase, catalytic	7.80537	13.488	1.72804		1533031	1533643	612
ECL_01864	XRE family transcriptional regulator	8.29321	14.331	1.72804		1891546	1892122	576
ECL_02228	DNA-binding transcriptional repressor PuuR	8.56073	14.7932	1.72804		2279378	2279936	558
ECL_04906	Tn7-like transposition protein TnsC	3.29668	5.69678	1.72804		5013135	5014584	1449
iucC	Aerobactin siderophore biosynthesis protein iucC	5.48122	9.47175	1.72804		3369604	3371347	1743
ECL_01449	phosphoribosylglycinamide formyltransferase 2	8.42485	14.5584	1.72804		1469872	1471006	1134
ECL_05164	putative inner membrane protein translocase component YidC	8.73288	15.0907	1.72804		5311575	5313216	1641
ECL_01941	disulfide isomerase/thiol-disulfide oxidase	12.5873	21.7513	1.72804		1974152	1974911	759
ECL_03510	hypothetical protein	18.3023	31.6269	1.72804		3591495	3591756	261
ECL_02461	DNA topoisomerase III	2.50361	4.32633	1.72804		2508832	2510740	1908
ECL_04127	7-cyano-7-deazaguanine reductase	11.3331	19.5839	1.72804		4233126	4233969	843
ECL_03857	4-hydroxy-3-methylbut-2-en-1-yl diphosphate synthase	36.997	63.6248	1.71973		3941628	3942747	1119
ECL_04116	GDP/GTP pyrophosphokinase	22.1152	37.4454	1.6932		4218239	4220471	2232
ECL_04641	acetyl-CoA carboxylase biotin carboxylase subunit	5.89739	9.93613	1.68483		4766104	4767454	1350
ECL_04179	acetyl-CoA acetyltransferase	6.61802	11.1503	1.68483		4296746	4297949	1203
cysA	sulfate transport system ATP-binding protein csyA	7.27076	12.25	1.68483		3827816	3828911	1095
ECL_03793	polyphosphate kinase	7.72584	13.0168	1.68483		3876252	3878313	2061
ECL_03020	potassium-transporting ATPase subunit A	9.47795	15.9688	1.68483		3069043	3070723	1680
ECL_02422	hypothetical protein	75.8236	127.75	1.68483		2471947	2472157	210
ECL_03620	NADH dehydrogenase subunit N	5.46055	9.20012	1.68483		3695776	3697234	1458
ECL_02382	putative major type 1 subunit fimbrin	14.9091	25.1194	1.68483		2430171	2430705	534
ECL_04661	hypothetical protein	16.7964	28.2991	1.68483		4793283	4793757	474
ECL_04215	lysyl-tRNA synthetase	5.24472	8.83648	1.68483		4326113	4327631	1518
ECL_00298	glycerol-3-phosphate acyltransferase	7.89242	13.2122	1.67403		308118	310539	2421
ECL_03432	putative ATPase	10.0415	16.7324	1.66632		3509996	3511106	1110
secA	preprotein translocase subunit SecA	5.29588	8.77016	1.65603		897523	900229	2706
ECL_02508	peptidase T	11.7081	19.3889	1.65603		2555228	2556452	1224
ECL_04357	iron complex outermembrane recepter protein	24.5312	40.4639	1.64949		4470171	4472313	2142
ECL_01051	gamma-glutamyltransferase	22.8607	37.3571	1.63412		1081666	1083268	1602
ECL_02076	large repetitive protein	24.0533	39.1391	1.62718		2111028	2129034	18006
ECL_04578	putative calcium/sodium:proton antiporter	6.51246	10.5504	1.62003		4696467	4697445	978
ECL_04049	high-affinity nickel-transporter	3.11299	5.04315	1.62003		4154459	4155482	1023
livG_1	branched-chain amino acid transport system ATP-binding protein livG	3.63538	5.88943	1.62003		1398519	1399395	876
ECL_05088	formate dehydrogenase accessory protein	3.80477	6.16385	1.62003		5226419	5227256	837
ECL_02441	putative NAD synthetase	3.84613	6.23085	1.62003		2489162	2489990	828
ECL_01917	short-chain dehydrogenase/reductase SDR	3.94621	6.39299	1.62003		1950300	1951107	807
ECL_02063	hypothetical protein	3.97577	6.44088	1.62003		2097466	2098267	801
ECL_01972	hypothetical protein	4.1466	6.71764	1.62003		2009232	2010000	768
ECL_03981	TolC family type I secretion outer membrane protein	4.53646	7.34921	1.62003		4086640	4088044	1404
ECL_00923	hypothetical protein	4.69704	7.60936	1.62003		928928	929606	678
ECL_04463	hypothetical protein	4.69704	7.60936	1.62003		4584785	4585463	678
ECL_02633	acid glucose-1-phosphate phosphatase	5.12817	8.3078	1.62003		2674633	2675875	1242
ECL_04221	flavodoxin FldB	6.10075	9.88342	1.62003		4332308	4332830	522
lsrA	AI-2 transport system ATP-binding protein lsrA	6.42055	10.4015	1.62003		4599642	4601130	1488
ECL_01542	putative cytoplasmic protein	6.47275	10.4861	1.62003		1563471	1563963	492
ECL_02444	hypothetical protein	6.47275	10.4861	1.62003		2491841	2492333	492
ECL_01862	hypothetical protein	7.07687	11.4648	1.62003		1890431	1890881	450
ECL_01708	gp14	7.52859	12.1966	1.62003		1721679	1722102	423
ECL_04687	50S ribosomal protein L14	8.56073	13.8687	1.62003		4809094	4809466	372
ECL_02869	putative arsenic-efflux pump regulatory protein	8.77298	14.2125	1.62003		2912954	2913317	363
pspC	phage shock protein C pspC	8.84609	14.331	1.62003		1794441	1794801	360
ECL_00470	Arsenical resistance operon repressor	8.99602	14.5739	1.62003		478838	479192	354
vasL	type VI secretion system protein VasL	9.67226	15.6694	1.62003		1844709	1846026	1317
ECL_03559	hypothetical protein	9.73881	15.7772	1.62003		3650262	3650589	327
ECL_00697	P4 phage protein	9.92085	16.0721	1.62003		692387	692708	321
ECL_00112	DNA-directed RNA polymerase subunit omega	11.5384	18.6926	1.62003		114091	114367	276
ECL_01225	50S ribosomal protein L31P	12.2015	19.7668	1.62003		1261072	1261333	261
ECL_01142	hypothetical protein	19.8417	32.1442	1.62003		1176649	1176970	321
ECL_04251	putative IS4 family transposase	2.70799	4.38703	1.62003		4363830	4365006	1176
ECL_00992	tRNA(Ile)-lysidine synthetase	2.9324	4.75059	1.62003		1005548	1006634	1086
flgG_2	flgG	4.06717	6.58895	1.62003		3331548	3332331	783
ECL_02400	iron complex transport system ATP-binding protein	4.08281	6.61429	1.62003		2451928	2452708	780
ECL_01995	hypothetical protein	4.17925	6.77053	1.62003		2031225	2031987	762
ECL_04962	ubiquinone/menaquinone biosynthesis methyltransferase	4.21242	6.82426	1.62003		5083474	5084230	756
ECL_01781	multiple sugar transport system periplasmic sugar-binding protein	4.9259	7.98011	1.62003		1796945	1798238	1293
ECL_01705	gp11	5.738	9.29576	1.62003		1719946	1720501	555
ECL_03137	hypothetical protein	5.86481	9.50119	1.62003		3198236	3198779	543
ECL_01954	hypothetical protein	6.45307	10.4542	1.62003		1989930	1990917	987
ECL_05020	glutamate racemase	8.13433	13.1779	1.62003		5154685	5155468	783
ECL_02092	pseudouridylate synthase	9.27101	15.0193	1.62003		2147484	2148171	687
ECL_04873	hypothetical protein	21.6639	35.0962	1.62003		4983014	4983161	147
ECL_01466	rRNA (cytosine-C(5)-)-methyltransferase RsmF	4156.74	6709.39	1.6141		1482615	1484058	1443
ECL_01359	putative SAM-dependent methyltransferases/O-linked N-acetylglucosamine transferase	12.8873	20.7232	1.60803		1377922	1381258	3336
ECL_02040	carboxylesterase type B	38.0628	60.2928	1.58403		2075365	2076871	1506
ECL_03854	outer membrane protein assembly complex subunit YfgL	21.6088	34.1317	1.57953		3938449	3939628	1179
ECL_01261	acyl-CoA thioesterase I	40.8281	64.4893	1.57953		1299431	1300055	624
ECL_01694	putative DNA primase	13.5515	21.222	1.56603		1709460	1710870	1410
ECL_02018	5-methyltetrahydropteroyltriglutamate/homocysteine S-methyltransferase	7.21148	11.2155	1.55523		2054006	2055110	1104
ECL_00176	selenocysteinyl-tRNA-specific translation factor	68.9306	105.528	1.53093		170537	172385	1848
ECL_04629	ribonuclease G	333.271	507.916	1.52403		4755203	4755977	774
ECL_01794	DNA-binding transcriptional regulator TyrR	23.7502	36.1341	1.52142		1811692	1813234	1542
ECL_02614	putative lipoprotein	4.23483	6.40319	1.51203		2655325	2656453	1128
ECL_02321	putative diguanylate cyclase	7.01967	10.614	1.51203		2371607	2372968	1361
ECL_02732	chromosome partition protein MukF	3.61065	5.45941	1.51203		2775532	2776855	1323
ECL_00659	trehalose repressor	5.03891	7.61899	1.51203		654700	655648	948
ECL_04276	glutathione synthetase	5.03891	7.61899	1.51203		4388452	4389400	948
ECL_03622	NADH dehydrogenase subunit L	5.20358	7.86798	1.51203		3698846	3700682	1836
ECL_04352	RpiR family transcriptional regulator	5.37938	8.13379	1.51203		4465115	4466003	888
ECL_03402	multidrug efflux system subunit MdtB	6.11833	9.25111	1.51203		3470846	3473969	3123
ECL_01952	hypothetical protein	8.70107	13.1563	1.51203		1988447	1988996	549
ECL_02688	SOS cell division inhibitor	9.36645	14.1624	1.51203		2727426	2727936	510
ECL_03790	beta-glucoside kinase	10.6865	16.1584	1.51203		3873229	3874123	894
ECL_00334	formate dehydrogenase alpha subunit	11.3735	17.1971	1.51203		345327	347007	1680
ECL_02590	acidic protein MsyB	12.2484	18.52	1.51203		2632499	2632889	390
ECL_03098	putative short-chain alcohol dehydrogenase	12.8411	19.4161	1.51203		3158239	3158983	744
ECL_04402	phage P2 GpU family protein	29.487	44.5852	1.51203		4521037	4521523	486
pstC	phosphate ABC transporter permease pstC	4.97592	7.52375	1.51203		5302541	5303501	960
lipD	Lipase secretion D lipD	7.03	10.6296	1.51203		1789174	1790533	1359
ECL_02082	hypothetical protein	7.20496	10.8941	1.51203		2135073	2135736	663
ECL_04714	FKBP-type peptidylprolyl isomerase	8.16562	12.3467	1.51203		4824142	4824727	585
ECL_04281	hypothetical protein	8.42485	12.7386	1.51203		4392194	4392761	567
ECL_02287	putative nodulin 21-like protein	9.31167	14.0795	1.51203		2341204	2341717	513
ECL_03687	putative transporter	10.2729	15.5329	1.51203		3765322	3766252	930
ECL_04366	hypothetical protein	18.1631	27.4631	1.51203		4480553	4481342	789
ECL_03546	hypothetical bacteriophage protein	16.7882	25.1053	1.49542		3639831	3641064	1233
ECL_02122	non-heme chloroperoxidase	24.9096	37.2501	1.49542		2169609	2170440	831
ECL_01285	response regulator receiver protein	28.6305	42.8145	1.49542		1323297	1324020	723
ECL_04883	putative peptidase	1203.93	1785.43	1.483		4991013	4991751	738
ECL_03666	hypothetical protein	16.888	25.014	1.48117		3742974	3743634	660
ECL_01002	DL-methionine transporter permease	17.0429	25.2435	1.48117		1012953	1013607	654
ECL_00742	putative porin	20.414	30.2367	1.48117		734889	735435	546
ECL_04143	exonuclease V subunit beta	4.94362	7.28076	1.47276		4251716	4255259	3543
ECL_02109	TetR family transcriptional regulator	29.487	43.4271	1.47276		2160019	2160613	594
ECL_03868	6-phospho-alpha-glucosidase	122.216	179.514	1.46883		3959832	3961200	1368
ECL_01348	Glycosyl transferase, family 2	6.67629	9.73423	1.45803		1368532	1369486	954
ECL_01790	outer membrane protein G	7.83417	11.4225	1.45803		1807123	1807936	813
ECL_00862	thiamine transporter ATP-binding subunit	9.07291	13.2286	1.45803		860920	861622	702
ECL_02763	cysteine/glutathione ABC transporter membrane/ATP-binding protein	3.60452	5.25549	1.45803		2815568	2817335	1767
ECL_04253	putative aldehyde dehydrogenase	4.33278	6.31732	1.45803		4366806	4368276	1470
ECL_04031	alanyl-tRNA synthetase	4.84717	7.06732	1.45803		4135869	4138497	2628
ECL_04239	D-3-phosphoglycerate dehydrogenase	5.1656	7.5316	1.45803		4349628	4350861	1233
ECL_00237	elongation factor Tu	5.37484	7.83667	1.45803		235165	236350	1185
ECL_01747	tetratricopeptide repeat protein	5.44375	7.93714	1.45803		1759757	1760927	1170
ECL_04652	general L-amino acid transport system substrate-binding protein	6.20778	9.05113	1.45803		4780590	4781616	1026
ECL_02359	D-methionine transport system ATP-binding protein	6.22599	9.07767	1.45803		2404363	2405386	1023
ECL_00513	hypothetical protein	6.69735	9.76494	1.45803		511207	512158	951
ECL_03948	inorganic polyphosphate/ATP-NAD kinase	7.24594	10.5648	1.45803		4046137	4047016	879
ECL_03900	putative DNA-binding transcriptional regulator	7.50198	10.9381	1.45803		3993933	3994782	849
ECL_03838	putative mating pair formation protein	8.16562	11.9057	1.45803		3921722	3922502	780
ECL_00787	hypothetical protein	10.3061	15.0266	1.45803		777638	778256	618
ECL_01674	hypothetical protein	10.5625	15.4004	1.45803		1692443	1693046	603
ECL_04975	hypothetical protein	13.6094	19.8429	1.45803		5098156	5098624	468
ECL_05148	F0F1 ATP synthase subuni gamma	14.7435	21.4964	1.45803		5294758	5295622	864
ECL_01346	hypothetical protein	10.4387	15.0898	1.44557		1364755	1366738	1983
ECL_02493	hypothetical protein	9.38485	13.5145	1.44003		2540165	2541692	1527
ECL_01053	acyl-CoA dehydrogenase	11.7224	16.8806	1.44003		1084198	1086643	2445
rutF	putative flavin reductase RutF	73.9855	106.31	1.4369		2670302	2670797	495
ECL_00840	carbamoyl-phosphate synthase large subunit	6.91229	9.91835	1.43489		830933	834158	3225
ECL_01657	phage integrase family protein	7.11482	10.1431	1.42563		1680991	1682110	1119
ECL_00669	ornithine carbamoyltransferase	7.92187	11.2936	1.42563		667098	668103	1005
ECL_03368	putative pyruvyl transferase	6.21505	8.86036	1.42563		3428057	3429338	1281
ECL_01784	hypothetical protein	7.56076	10.7788	1.42563		1800000	1801053	1053
ECL_00080	putative beta-lactamase-like protein	10.207	14.5514	1.42563		80895	81675	780
ECL_02028	putative outer membrane lipoprotein	11.7948	16.815	1.42563		2063543	2064218	675
cdiA	Contact-dependent inhibitor A cdiA	36.2684	51.2498	1.41307		4560946	4570912	9966
ECL_03844	GMP synthase	6.05436	8.50049	1.40403		3927438	3929016	1578
ECL_03111	iron-enterobactin transporter membrane protein	9.47795	13.3073	1.40403		3171112	3172120	1008
ECL_00978	CDP-diglyceride synthase	11.1349	15.6338	1.40403		988698	989556	858
ECL_00950	sugar fermentation stimulation protein A	13.5515	19.0266	1.40403		955117	955822	705
ECL_03974	hypothetical protein	40.0578	56.2422	1.40403		4069735	4070212	477
ECL_00620	hypothetical protein	9.40597	13.0611	1.3886		613871	615056	1185
ECL_02679	SAM-dependent methyltransferase	18.7172	25.9907	1.3886		2718344	2719535	1191
tatD	TatD DNase family protein	58.9739	81.7029	1.38541		5078744	5079527	783
ECL_01247	inosine-guanosine kinase	2956.42	4090.94	1.38375		1283655	1284960	1305
ECL_03550	hypothetical protein	45.7214	63.1206	1.38055		3643334	3644135	801
ECL_04139	membrane-bound lytic murein transglycosylase A	11.6014	15.9755	1.37703		4245339	4246437	1098
ECL_04593	YjgP/YjgQ family permease	11.7948	16.2418	1.37703		4709582	4710662	1080
ECL_04581	lipopolysaccharide export system protein LptC	22.1152	30.4533	1.37703		4699022	4699598	576
ECL_04599	dihydroxyacetone kinase	31.9039	43.8543	1.37457		4718070	4719717	1647
ECL_02274	fumarase	8.70107	11.9033	1.36803		2328604	2330251	1647
ECL_03249	DNA-binding transcriptional activator DcuR	14.8813	20.358	1.36803		3304462	3305425	963
phnK	phosphonate C-P lyase system protein PhnK	18.9559	25.9322	1.36803		364231	364987	756
ECL_04710	sulfur transfer complex subunit TusD	37.0301	50.6583	1.36803		4821537	4821924	387
rfbB	dTDP-glucose 4,6-dehydratase rfbB	16.0838	21.7925	1.35494		3407995	3409084	1089
ECL_01339	hypothetical protein	23.542	31.8979	1.35494		1357338	1358082	744
ECL_01851	putative spermidine/putrescine transport system permease	45.4942	61.1454	1.34403		1876700	1877645	945
ECL_02049	trehalose synthase	13.7098	18.4029	1.34231		2083691	2085317	1626
ECL_04505	pirin domain-containing protein	36.2916	48.5048	1.33653		4623444	4624146	702
ECL_04425	capsid scaffold-like protein	32.4569	43.3022	1.33414		4536593	4537427	834
ECL_00177	aldehyde dehydrogenase B	20.6926	27.4886	1.32843		172471	174010	1539
ECL_04740	putative MFS transporter	47.0298	61.8227	1.31454		4848144	4849329	1185
ECL_04545	putative lipoprotein	512.773	673.895	1.31422		4664713	4665598	885
entS	enterobactin exporter EntS	413.384	540.718	1.30803		3169756	3171004	1248
eefB	multidrug efflux transport protein EefB	152.013	198.008	1.30257		53015	56126	3111
ECL_04194	hypothetical protein	1.36795	1.7729	1.29603		4307301	4308465	1164
ECL_03738	LysR family transcriptional regulator	1.70117	2.20476	1.29603		3815570	3816506	936
ECL_00869	isopropylmalate isomerase small subunit	2.62755	3.40538	1.29603		868000	868606	606
ECL_04410	putative phage tail protein	5.2551	6.81075	1.29603		4529122	4529728	606
ECL_02432	cell division modulator	6.80468	8.81905	1.29603		2480301	2480535	234
ECL_04432	hypothetical protein	6.80468	8.81905	1.29603		4543119	4543353	234
ECL_04270	hypothetical protein	7.27076	9.42309	1.29603		4383031	4383250	219
ECL_01930	hypothetical protein	8.39155	10.8757	1.29603		1962142	1963660	1518
ECL_00333	hypothetical protein	10.4072	13.488	1.29603		344853	345006	153
ECL_00408	hypothetical protein	10.4072	13.488	1.29603		426752	426905	153
secB	preprotein translocase subunit SecB	13.6094	17.6381	1.29603		150978	151446	468
ECL_01742	hypothetical protein	13.6094	17.6381	1.29603		1754735	1754852	117
ECL_03706	hypothetical protein	1.65864	2.14964	1.29603		3786847	3787807	960
ECL_00748	regulatory protein, DeoR	1.76334	2.28534	1.29603		742177	743080	903
ECL_01929	aminoimidazole riboside kinase	1.78109	2.30834	1.29603		1961079	1961973	894
ECL_02398	iron complex transport system substrate-binding protein	1.9371	2.51053	1.29603		2450122	2450944	822
ECL_04124	tRNA pseudouridine synthase C	2.02582	2.62552	1.29603		4230770	4231556	786
ECL_02148	enoyl-CoA hydratase-isomerase	2.0733	2.68705	1.29603		2192908	2193676	768
ECL_01372	DNA-binding transcriptional activator SdiA	2.20235	2.8543	1.29603		1391347	1392070	723
ECL_00753	2,4-dihydroxyhept-2-ene-1,7-dioic acid aldolase	2.44592	3.16998	1.29603		748237	748888	651
ECL_00808	phosphoglycerate mutase	2.45725	3.18466	1.29603		800011	800659	648
ECL_02726	beta-lactamase-like protein	2.45725	3.18466	1.29603		2767000	2767648	648
ECL_03792	phosphoribosylglycinamide formyltransferase	2.48021	3.21442	1.29603		3875404	3876046	642
ECL_00254	thiamine-phosphate pyrophosphorylase	2.50361	3.24474	1.29603		254207	254843	636
ECL_02348	carbonate dehydratase	2.50361	3.24474	1.29603		2396340	2396976	636
ECL_01596	glutamyl-tRNA reductase	2.53349	3.28346	1.29603		1617183	1618440	1257
ECL_02190	anaerobic dimethylsulfoxide reductase subunit B	2.57653	3.33925	1.29603		2238855	2239473	618
ECL_02755	anaerobic dimethylsulfoxide reductase subunit B	2.57653	3.33925	1.29603		2802845	2803463	618
ECL_04053	LacI family transcriptional regulator	2.85358	3.69831	1.29603		4158384	4159500	1116
ECL_01376	phosphatidylglycerophosphate synthetase	2.90036	3.75894	1.29603		1395368	1395917	549
ECL_04680	30S ribosomal protein S5	3.17824	4.11908	1.29603		4806045	4806546	501
ECL_01271	peptidyl-prolyl cis-trans isomerase B	3.21676	4.16901	1.29603		1308800	1309295	495
ECL_00946	2-amino-4-hydroxy-6-hydroxymethyldihydropteridine pyrophosphokinase	3.31728	4.29929	1.29603		951619	952099	480
ECL_00734	MarR family transcriptional regulator	3.38067	4.38144	1.29603		727701	728172	471
ECL_00481	hypothetical protein	3.44653	4.46679	1.29603		485889	486351	462
ECL_04704	elongation factor Tu	3.44653	4.46679	1.29603		4816613	4817537	924
ECL_02849	phage head completion protein	3.515	4.55554	1.29603		2899004	2899457	453
ECL_04669	zinc-responsive transcriptional regulator	3.73778	4.84427	1.29603		4800026	4800452	426
ECL_00783	DNA polymerase III subunit psi	3.84613	4.98468	1.29603		774132	774546	414
iscS	cysteine desulfurase iscS	3.93159	5.09545	1.29603		3968899	3970114	1215
ECL_04267	major facilitator transporter	3.94133	5.10806	1.29603		4378261	4379473	1212
ECL_00754	2-oxo-hepta-3-ene-1,7-dioic acid hydratase	3.96093	5.13348	1.29603		749033	749837	804
csgA	major curlin subunit csgA	3.96093	5.13348	1.29603		2640235	2640637	402
ECL_02861	hypothetical protein	3.96093	5.13348	1.29603		2909141	2909543	402
ECL_00975	1-deoxy-D-xylulose 5-phosphate reductoisomerase	3.98074	5.15914	1.29603		986541	987741	1200
ECL_02073	RtxD/HlyD/CyaD protein of type I secretion system	4.06198	5.26443	1.29603		2107604	2108780	1176
ECL_02275	mannose-6-phosphate isomerase	4.06198	5.26443	1.29603		2330450	2331626	1176
ECL_04758	pilus assembly protein HofM	4.09857	5.31186	1.29603		4864906	4865683	777
ECL_01938	hypothetical protein	4.28037	5.54747	1.29603		1971040	1971412	372
ECL_04222	hypothetical protein	4.35054	5.63841	1.29603		4332836	4333202	366
ECL_00971	30S ribosomal protein S2	4.38649	5.68501	1.29603		983149	983875	726
ECL_02640	sugar binding transcriptional regulator, LacI family	4.43536	5.74835	1.29603		2680536	2681613	1077
ECL_02196	urea carboxylase-associated protein 2	4.44155	5.75637	1.29603		2247193	2247910	717
ECL_03979	hypothetical protein	4.46021	5.78055	1.29603		4074863	4075220	357
ECL_04808	glycerol-3-phosphate transporter ATP-binding subunit	4.46021	5.78055	1.29603		4923784	4924855	1071
ECL_02199	putative ABC transporter periplasmic protein	4.51075	5.84606	1.29603		2249518	2250577	1059
ECL_02731	chromosome partition protein MukE	4.51715	5.85435	1.29603		2774847	2775552	705
ECL_04824	cell division protein FtsX	4.52357	5.86266	1.29603		4937837	4938893	1056
ECL_04559	putative RNA-binding protein	4.78167	6.19717	1.29603		4682444	4682777	333
ECL_02677	sulfur transfer protein TusE	4.82514	6.25351	1.29603		2717644	2717974	330
ECL_04098	hypothetical protein	4.86941	6.31088	1.29603		4197570	4197897	327
ECL_04921	hypothetical protein	4.86941	6.31088	1.29603		5031334	5031661	327
ECL_04750	hypothetical protein	4.89185	6.33996	1.29603		4859077	4860379	1302
ECL_02666	hydroxyisourate hydrolase	4.91449	6.36931	1.29603		2707314	2707638	324
ECL_04544	ATP-dependent RNA helicase DeaD	5.03891	6.53056	1.29603		4662636	4664532	1896
ECL_04309	hypothetical protein	5.05491	6.55129	1.29603		4419491	4419806	315
ECL_00924	LuxR family transcriptional regulator	5.12817	6.64624	1.29603		929916	930537	621
glpB	anaerobic glycerol-3-phosphate dehydrogenase subunit B glpB	5.22921	6.7772	1.29603		3626373	3627591	1218
ECL_03946	heat shock protein GrpE	5.36127	6.94834	1.29603		4045421	4046015	594
ECL_04260	putative ferredoxin reductase subunit	5.36127	6.94834	1.29603		4372446	4373634	1188
ECL_04306	hypothetical protein	5.41597	7.01924	1.29603		4416357	4416651	294
ECL_01993	LysR family transcriptional regulator	5.43446	7.0432	1.29603		2029828	2030707	879
ECL_03433	methionyl-tRNA synthetase	5.47988	7.10207	1.29603		3511243	3513277	2034
ECL_03777	glycine cleavage system transcriptional repressor	5.587	7.2409	1.29603		3859727	3860297	570
cysU	sulfate transport system permease csyU	5.72768	7.42323	1.29603		3829775	3830609	834
ECL_03810	RpiR family transcriptional regulator	5.72768	7.42323	1.29603		3898331	3899165	834
ECL_00955	ferrichrome transport ATP-binding protein fhuC	5.79017	7.50421	1.29603		964042	964867	825
wcaF	putative colanic acid biosynthesis acetyltransferase WcaF	5.80071	7.51788	1.29603		3439013	3439562	549
ECL_01906	hypothetical protein	5.83259	7.55919	1.29603		1938905	1939724	819
ECL_04185	hypothetical protein	5.83259	7.55919	1.29603		4302047	4302320	273
ECL_04289	hypothetical protein	5.83259	7.55919	1.29603		4398055	4398328	273
ECL_00883	UDP-N-acetylmuramoyl-tripeptide--D-alanyl-D-alanine ligase	5.85834	7.59256	1.29603		883843	885202	1359
ECL_02595	hypothetical protein	5.86481	7.60095	1.29603		2638711	2639254	543
ECL_01649	intracellular septation protein A	5.89739	7.64318	1.29603		1675587	1676127	540
ECL_01722	DNA-invertase	5.89739	7.64318	1.29603		1736103	1736373	270
ECL_01841	putative cytoplasmic protein	5.96365	7.72905	1.29603		1868806	1869073	267
ECL_03423	hypothetical protein	6.17169	7.99867	1.29603		3500116	3500632	516
ECL_02878	DNA-binding transcriptional repressor DeoR	6.29366	8.15675	1.29603		2920622	2921381	759
ECL_01408	spore coat U domain-containing protein	6.31863	8.18912	1.29603		1427226	1427730	504
vasD_1	type VI secretion system protein VasD	6.31863	8.18912	1.29603		1551979	1552483	504
ECL_02053	hypothetical protein	6.31863	8.18912	1.29603		2087295	2087799	504
ECL_01469	hypothetical protein	6.39476	8.28778	1.29603		1488152	1488650	498
ECL_03185	hypothetical protein	6.39476	8.28778	1.29603		3252917	3253415	498
ECL_04931	peptidase M16 domain-containing protein	6.39476	8.28778	1.29603		5041051	5042545	1494
iscR	putative FeS cluster assembly transcriptional regulator IscR	6.47275	8.38885	1.29603		3970231	3970723	492
ECL_04800	gluconate kinase	6.51246	8.44032	1.29603		4916352	4916841	489
ECL_01659	hypothetical protein	6.55266	8.49242	1.29603		1682408	1682651	243
ECL_00796	purine nucleoside phosphorylase	6.60704	8.56289	1.29603		786696	787419	723
ECL_01475	hypothetical protein	6.63457	8.59857	1.29603		1495035	1495275	240
ECL_03998	putative carbamate kinase	6.65536	8.62553	1.29603		4104873	4105830	957
ECL_03732	nucleoside permease	6.70158	8.68543	1.29603		3808373	3809561	1188
ECL_02324	hypothetical protein	6.71855	8.70742	1.29603		2373631	2373868	237
ECL_00767	MarR family transcriptional regulator	7.03	9.11107	1.29603		762059	762512	453
ECL_04639	3-dehydroquinate dehydratase	7.03	9.11107	1.29603		4765155	4765608	453
pspD	phage shock protein D pspD	7.1725	9.29576	1.29603		1794813	1795035	222
ECL_01456	copper resistance D domain-containing protein	7.3209	9.48808	1.29603		1476198	1477068	870
ECL_04557	ATP-dependent metalloprotease	7.40603	9.59841	1.29603		4679692	4681627	1935
ECL_02345	riboflavin synthase subunit alpha	7.44063	9.64326	1.29603		2392047	2392689	642
ECL_03518	thiamine biosynthesis lipoprotein ApbE	7.53928	9.77111	1.29603		3600778	3601834	1056
ECL_01269	hypothetical protein	7.58236	9.82694	1.29603		1307725	1307935	210
ECL_04356	iron complex transport system ATP-binding protein	7.83417	10.1533	1.29603		4468977	4469790	813
ECL_02091	azoreductase	7.88265	10.2161	1.29603		2146788	2147394	606
ECL_03873	hypothetical protein	7.92187	10.267	1.29603		3965151	3965352	201
ECL_00974	ribosome releasing factor	8.56073	11.0949	1.29603		985888	986446	558
ECL_00471	hypothetical protein	8.70107	11.2768	1.29603		479311	479494	183
ECL_04107	putative 6-pyruvoyl tetrahydrobiopterin synthase	8.77298	11.37	1.29603		4208187	4208550	363
cusF_2	Cu(I)/Ag(I) efflux system periplasmic protein CusF	8.99602	11.6591	1.29603		4999687	5000041	354
ECL_01146	shikimate kinase	9.09883	11.7923	1.29603		1179704	1180229	525
ECL_00427	hypothetical protein	9.27911	12.026	1.29603		442690	443548	858
ECL_02693	ribosome modulation factor	9.47795	12.2837	1.29603		2732468	2732636	168
csgC	curli production protein csgC	9.56334	12.3943	1.29603		2639841	2640174	333
ECL_02261	universal stress protein	10.046	13.0199	1.29603		2314031	2314982	951
ECL_02815	hypothetical protein	10.0778	13.0611	1.29603		2870818	2871292	474
ECL_03852	hypothetical protein	10.207	13.2286	1.29603		3936517	3936673	156
ECL_04217	hypothetical protein	10.207	13.2286	1.29603		4328522	4328678	156
ECL_02192	twin-argninine leader-binding protein DmsD	10.3564	13.4222	1.29603		2240371	2240986	615
ECL_04063	formate hydrogenlyase subunit 2	10.4584	13.5544	1.29603		4169228	4169837	609
ECL_01971	hypothetical protein	10.7225	13.8967	1.29603		2008891	2009188	297
ECL_03927	putative lipoprotein	10.7879	13.9814	1.29603		4028797	4029535	738
ECL_05056	hypothetical protein	10.8319	14.0385	1.29603		5195612	5195759	147
ECL_04925	putative ribonuclease	10.8636	14.0795	1.29603		5034243	5035269	1026
ECL_02993	colicin uptake protein TolR	11.1349	14.4312	1.29603		3040210	3040639	429
ECL_02284	hypothetical protein	11.174	14.4818	1.29603		2339539	2340109	570
ECL_04361	hypothetical protein	11.2929	14.6359	1.29603		4475729	4476152	423
ECL_05166	50S ribosomal protein L34	11.2929	14.6359	1.29603		5313815	5313956	141
malK	maltose/maltodextrin transport system ATP-binding protein malK	11.4143	14.7932	1.29603		2690676	2691792	1116
ECL_04995	putative polysaccharide transporter	11.4554	14.8465	1.29603		5119987	5121238	1251
gltI	glutamate/aspartate transport system substrate-binding protein gltI	11.7204	15.1899	1.29603		3106688	3107639	951
ECL_03088	1,2-dihydroxy-3-keto-5-methylthiopentene dioxygenase	11.7296	15.2019	1.29603		3144289	3144832	543
flgC_2	flgC	11.7948	15.2864	1.29603		3335024	3335429	405
ECL_00830	transcriptional activator NhaR	12.3845	16.0507	1.29603		820929	821829	900
ECL_00154	hypothetical protein	12.6373	16.3782	1.29603		150693	150945	252
ECL_02117	hypothetical protein	12.7129	16.4763	1.29603		2166069	2166570	501
ECL_02061	hypothetical protein	12.9455	16.7777	1.29603		2096557	2096680	123
ECL_03344	1-(5-phosphoribosyl)-5-[(5-phosphoribosylamino)methylideneamino] imidazole-4-carboxamide isomerase	12.9455	16.7777	1.29603		3401341	3402079	738
ECL_00449	hypothetical protein	13.1053	16.9848	1.29603		461851	462823	972
ECL_04909	hypothetical protein	13.1053	16.9848	1.29603		5017245	5017488	243
ECL_00508	hypothetical protein	13.1595	17.055	1.29603		508030	508393	363
ECL_05144	F0F1 ATP synthase subunit C	13.2691	17.1971	1.29603		5291846	5292086	240
ECL_01798	murein peptide amidase A	13.3806	17.3417	1.29603		1816368	1817082	714
ECL_02363	major outer membrane lipoprotein	13.4371	17.4148	1.29603		2410411	2410648	237
ECL_04064	formate hydrogenlyase regulatory protein HycA	13.6972	17.7519	1.29603		4169907	4170372	465
ECL_01313	hypothetical protein	14.345	18.5915	1.29603		1340456	1340678	222
ECL_01294	exonuclease	18.7054	24.2427	1.29603		1329509	1330190	681
ECL_tRNA047	tRNA-Thr	20.9513	27.1534	1.29603		3243660	3243736	76
ECL_00116	hypothetical protein	25.7653	33.3925	1.29603		116969	117587	618
ECL_01257	putative ABC transport system ATP-binding protein	33.1728	42.9929	1.29603		1296224	1296896	672
ECL_03485	hypothetical protein	40.2095	52.1126	1.29603		3563085	3563283	198
ECL_02816	putrescine transporter	1.88215	2.43931	1.29603		2871357	2872203	846
ECL_01554	hypothetical protein	2.08963	2.70821	1.29603		1577822	1578584	762
ECL_01496	putative peptidase	2.28778	2.96503	1.29603		1514737	1515433	696
cusR_1	two-component system, OmpR family, copper resistance phosphate	2.32792	3.01704	1.29603		1995825	1996509	684
ECL_02744	cytidylate kinase	2.32792	3.01704	1.29603		2789280	2789964	684
ECL_02317	pyridoxamine 5'-phosphate oxidase	2.42359	3.14103	1.29603		2368431	2369088	657
ECL_01267	phosphoribosylaminoimidazole carboxylase catalytic subunit	3.12215	4.04639	1.29603		1306804	1307314	510
ECL_04787	thiosulfate sulfurtransferase	4.17925	5.41642	1.29603		4900356	4900737	381
pcoC	copper resistant protein PcoC	4.17925	5.41642	1.29603		4986907	4987288	381
ECL_00244	50S ribosomal protein L7/L12	4.31516	5.59257	1.29603		239658	240027	369
ECL_02651	allantoate transport ATPase protein	4.31516	5.59257	1.29603		2694277	2695015	738
ECL_01045	GntR family transcriptional regulator	4.42304	5.73238	1.29603		1075492	1076212	720
ECL_02238	hypothetical protein	4.65584	6.03409	1.29603		2289613	2290639	1026
ECL_01667	hypothetical protein	4.84717	6.28206	1.29603		1689127	1689784	657
vasG_2	type VI secretion system protein VasG	4.8822	6.32747	1.29603		1825058	1827341	2283
ECL_01885	ArsR family transcriptional regulator	5.30765	6.87886	1.29603		1914171	1914471	300
ECL_02347	hypothetical protein	5.98607	7.75811	1.29603		2394719	2396315	1596
ECL_02145	thioesterase	7.52859	9.75725	1.29603		2190282	2190705	423
ECL_00075	hypothetical protein	8.16562	10.5829	1.29603		76239	76434	195
ECL_00898	zinc-binding protein	8.16562	10.5829	1.29603		900712	900907	195
ECL_04384	bifunctional dihydroneopterin aldolase/dihydroneopterin triphosphate 2'-epimerase	8.63033	11.1851	1.29603		4503016	4503385	369
ECL_03248	sensory histidine kinase DcuS	8.84609	11.4648	1.29603		3303762	3304482	720
ECL_01334	gp12	9.15113	11.8601	1.29603		1354956	1355130	174
ECL_02573	hypothetical protein	9.31167	12.0682	1.29603		2619856	2620027	171
ECL_03192	hypothetical protein	9.31167	12.0682	1.29603		3259734	3259905	171
ECL_01834	hypothetical protein	10.6153	13.7577	1.29603		1860914	1861364	450
ECL_04840	hypothetical protein	11.0117	14.2715	1.29603		4952686	4953409	723
fliN_2	Flagellar motor switch protein fliN	12.4398	16.1223	1.29603		3348185	3348569	384
ECL_00574	hypothetical protein	16.0838	20.845	1.29603		567195	567393	198
ECL_01208	putative multidrug transporter membrane\ATP-binding components	77.2349	99.5165	1.28849		1242522	1244295	1773
ECL_01926	hypothetical protein	49.3236	62.5351	1.26785		1958204	1959689	1485
ECL_00852	organic solvent tolerance protein	14.8939	18.8642	1.26657		845268	847620	2352
ECL_04976	transporter DMT superfamily protein	33.7276	42.5615	1.26192		5098675	5099572	897
ECL_02979	galactose-1-phosphate uridylyltransferase	27.3747	34.4928	1.26003		3026361	3027408	1047
ECL_04151	putative phosphoenolpyruvate-protein phosphotransferase	5561.34	6994.12	1.25763		4265598	4267845	2247
ECL_04101	sulfate adenylyltransferase	78.8265	98.7559	1.25283		4199994	4200903	909
ECL_02164	hypothetical protein	42.22	52.764	1.24974		2210046	2212686	2640
ECL_00704	tryptophanyl-tRNA synthetase II	101.704	126.662	1.2454		697278	698280	1002
ECL_04461	dihydrodipicolinate synthase	4885.67	6065.79	1.24155		4582076	4582925	849
ECL_04596	valyl-tRNA synthetase	5.57527	6.86441	1.23123		4712990	4715846	2856
ECL_01802	type VI secretion protein EvpB	10.2861	12.6646	1.23123		1819992	1821540	1548
ECL_00271	sodium-dependent inorganic phosphate (Pi) transporter	8.78104	10.7482	1.22403		281254	282886	1632
ECL_01406	sodium:dicarboxylate symporter	11.7657	14.4016	1.22403		1424908	1426126	1218
ECL_01122	two component LuxR family transcriptional regulator	22.7471	27.843	1.22403		1156304	1156934	630
ECL_02812	hypothetical protein	83.3007	101.75	1.22148		2867373	2869533	2160
ECL_05059	putative CDP-diglyceride hydrolase	31.9257	38.7906	1.21502		5197966	5198764	798
livM_1	branched-chain amino acid transport system permease livM	36.2169	43.701	1.20665		1399391	1400666	1275
ECL_03426	inorganic anion transporter, sulfate permease (SulP) family	8.29321	9.98049	1.20345		3503544	3504888	1344
ECL_02339	putative MFS transporter	9.55105	11.4942	1.20345		2385584	2386751	1167
ECL_00853	DnaJ domain-containing protein	13.6094	16.3782	1.20345		847859	848678	819
ECL_02802	hypothetical protein	17.7768	21.3936	1.20345		2860015	2860642	627
ECL_01314	putative ninB protein	24.769	29.8084	1.20345		1340862	1341312	450
rimJ	ribosomal-protein-S5-alanine N-acetyltransferase rimJ	19.0531	22.9295	1.20345		2619227	2619812	585
ECL_02932	Outer membrane usher protein lpfC	12.7588	15.2955	1.19882		2975489	2977985	2496
ECL_00564	putative iron-sulfur cluster binding protein	8.3805	9.95624	1.18802		555782	556922	1140
ECL_00648	putative pyridoxal phosphate-dependent enzyme	8.53778	10.1431	1.18802		642715	643834	1119
ECL_04340	1-acyl-sn-glycerol-3-phosphate acyltransferase	12.9455	15.3796	1.18802		4452378	4453116	738
ECL_02383	cyclic nucleotide-binding domain-containing protein	14.4754	17.1971	1.18802		2431058	2431718	660
ECL_04663	peptide deformylase	18.7329	22.2551	1.18802		4794980	4795490	510
ECL_01769	peptide transport system permease	9.89004	11.7496	1.18802		1782836	1783802	966
ECL_01435	Holliday junction resolvase	558.219	654.282	1.17209		1455484	1456006	522
ECL_01618	hypothetical protein	6.01775	7.01924	1.16642		1638928	1640251	1323
ECL_03507	nucleoid-associated protein NdpA	7.89829	9.21276	1.16642		3588106	3589114	1008
fliD	flagellar hook-associated 2 domain-containing protein fliD	10.9662	12.7913	1.16642		1373643	1375095	1452
ECL_02717	hypothetical protein	13.7504	16.0388	1.16642		2757670	2758249	579
ECL_00140	ADP-L-glycero-D-manno-heptose-6-epimerase	17.0664	19.9067	1.16642		138311	139244	933
ECL_00743	hypothetical protein	5.85834	6.8333	1.16642		735837	737196	1359
ECL_00947	poly(A) polymerase I	5.92372	6.90957	1.16642		952095	953439	1344
ECL_05061	6-phosphofructokinase	8.26737	9.64326	1.16642		5200045	5201008	963
ECL_03325	ErfK/YbiS/YcfS/YnhG family protein	8.50585	9.92143	1.16642		3379251	3380187	936
ECL_00970	methionine aminopeptidase	10.0144	11.6811	1.16642		982033	982828	795
ECL_01316	bacteriophage lambda NinG family protein	12.5774	14.6706	1.16642		1341467	1342100	633
ECL_05080	XRE family transcriptional regulator	14.5018	16.9152	1.16642		5219526	5220075	549
ECL_03993	putative transketolase	18.8215	21.9538	1.16642		4099286	4100132	846
sufE	cysteine desufuration protein SufE	19.0923	22.2697	1.16642		2411820	2412237	417
ECL_01252	GumN family protein	28.0404	32.4474	1.15717		1290795	1291590	795
ECL_01910	malate dehydrogenase	8.43973	9.72277	1.15202		1944370	1946068	1698
ECL_04624	p-hydroxybenzoic acid efflux subunit AaeA	15.3598	17.6948	1.15202		4747533	4748466	933
ECL_01626	hypothetical protein	15.923	18.3436	1.15202		1651438	1652338	900
lipB	Lipase secretion B lipB	16.2284	18.5581	1.14355		1786198	1787866	1668
ECL_04826	cell division protein FtsY	4.36844	4.95391	1.13402		4939553	4941011	1458
ECL_04952	3-ketoacyl-CoA thiolase	5.47181	6.20516	1.13402		5074523	5075687	1164
ECL_04565	hypothetical protein	6.5325	7.408	1.13402		4687977	4688952	975
ECL_00051	LacI family transcriptional regulator	6.69735	7.59495	1.13402		50223	51174	951
ECL_02085	hypothetical protein	8.01155	9.08529	1.13402		2136723	2137518	795
ECL_03701	putative integrase	8.77298	9.94876	1.13402		3782445	3783171	726
ECL_03148	carboxylate-amine ligase	11.3533	12.8749	1.13402		3209080	3210202	1122
ECL_04487	hypothetical protein	12.6373	14.331	1.13402		4607346	4607850	504
ECL_00158	putative tRNA/rRNA methyltransferase	13.4371	15.238	1.13402		153358	153832	474
ECL_05129	ribokinase	13.4798	15.2864	1.13402		5274752	5275697	945
ECL_02156	hypothetical protein	16.0838	18.2394	1.13402		2200647	2201043	396
ECL_02828	hypothetical protein	26.5857	30.1488	1.13402		2883354	2885031	1677
ECL_01147	hypothetical protein	33.1728	37.6188	1.13402		1180273	1180465	192
ECL_01612	nitrate ABC transporter, substrate-binding protein	5.42982	6.15755	1.13402		1629375	1630548	1173
ftsZ	cell division protein FtsZ	5.5288	6.26979	1.13402		894509	895661	1152
ECL_03641	phosphate acetyltransferase	5.94695	6.74398	1.13402		3720453	3722595	2142
ECL_02972	molybdate ABC transporter ATP-binding protein	6.01434	6.8204	1.13402		3019824	3020883	1059
ECL_05093	formate dehydrogenase accessory protein FdhE	6.84858	7.76645	1.13402		5232233	5233163	930
ECL_00905	quinolinate phosphoribosyltransferase	7.12437	8.0792	1.13402		906767	907661	894
ECL_02615	ferrous iron permease	7.63691	8.66043	1.13402		2656496	2657330	834
ECL_04749	DNA adenine methylase	7.83417	8.88414	1.13402		4858197	4859010	813
ECL_00533	putative transcriptional regulator	11.0576	12.5396	1.13402		525492	526068	576
ECL_01765	hypothetical protein	11.9273	13.5258	1.13402		1779428	1779962	534
ECL_01174	transcription antitermination protein NusB	15.1647	17.1971	1.13402		1207680	1208100	420
livK_1	branched-chain amino acid transport system substrate-binding protein livK	17.0299	19.3123	1.13402		1401691	1402813	1122
ECL_03903	DNA repair protein RecO	17.992	20.4034	1.13402		3996282	3996990	708
ECL_00278	hypothetical protein	26.2106	29.7235	1.13402		289392	289635	243
ECL_03306	cheR	10.3492	11.4967	1.11088		3357904	3358981	1077
ECL_02703	alkanesulfonate transporter substrate-binding subunit	11.5743	12.8577	1.11088		2744137	2745100	963
ECL_04336	hypothetical protein	298.269	330.562	1.10827		4447025	4449107	2082
ECL_00014	hypothetical protein	4980.66	5515.37	1.10736		15326	15662	336
wcaM	putative colanic acid biosynthesis protein wcaM	11.4389	12.6014	1.10162		3425436	3426828	1392
ECL_01881	lipid A biosynthesis lauroyl acyltransferase	95.3471	105.036	1.10162		1908955	1909957	1002
ECL_01197	DNA-binding ATP-dependent protease La/heat shock K-protein	10.8181	11.8299	1.09352		1230779	1233134	2355
ECL_01991	methyl-accepting chemotaxis sensory transducer	3.00433	3.24474	1.08002		2026634	2028224	1590
impC	type VI secretion system protein ImpC	3.18459	3.43943	1.08002		1561095	1562595	1500
flgI_2	flgI	4.23483	4.57371	1.08002		3329672	3330800	1128
ECL_02168	putative aspartate-semialdehyde dehydrogenase	4.26889	4.6105	1.08002		2218127	2219246	1119
pstS	phosphate transport system substrate-binding protein pstS	4.58875	4.95595	1.08002		5301373	5302414	1041
ECL_00837	4-hydroxy-3-methylbut-2-enyl diphosphate reductase	5.02302	5.42497	1.08002		827334	828285	951
ECL_03761	transaldolase	5.02302	5.42497	1.08002		3838878	3839829	951
rbsB	ribose transport system substrate-binding protein rbsB	5.13644	5.54747	1.08002		3892347	3893277	930
ECL_03441	putative glycine/betaine/choline ABC transporter substrate-binding component	5.20358	5.61998	1.08002		3520240	3521158	918
ECL_00756	3,4-dihydroxyphenylacetate 2,3-dioxygenase	5.60668	6.05533	1.08002		750349	751201	852
ECL_00609	NmrA family protein	5.62649	6.07673	1.08002		600781	601630	849
ECL_01598	N5-glutamine S-adenosyl-L-methionine-dependent methyltransferase	5.74836	6.20836	1.08002		1619563	1620394	831
gyrB	DNA gyrase subunit B	5.9414	6.41685	1.08002		3616	6028	2412
ECL_04866	short-chain dehydrogenase/reductase SDR	6.00866	6.48949	1.08002		4975932	4976727	795
ECL_01426	copper homeostasis protein CutC	6.12421	6.61429	1.08002		1447578	1448358	780
ECL_04454	hypothetical protein	6.2443	6.74398	1.08002		4574025	4574790	765
ECL_02429	2-deoxy-D-gluconate 3-dehydrogenase	6.26888	6.77053	1.08002		2477284	2478046	762
ECL_03994	putative short-chain dehydrogenase/reductase SDR	6.36918	6.87886	1.08002		4100144	4100894	750
ECL_03913	putative O-methyltransferase	6.47275	6.99071	1.08002		4006502	4007240	738
ECL_01713	gp19	6.5258	7.04801	1.08002		1726031	1726763	732
nanE	N-acylglucosamine-6-phosphate 2-epimerase nanE	6.74702	7.28693	1.08002		4209363	4210071	708
ECL_02499	ribosomal large subunit pseudouridine synthase E	7.30411	7.8886	1.08002		2546849	2547503	654
narL	nitrate/nitrite response regulator narL	7.33777	7.92495	1.08002		1640254	1640905	651
ECL_03727	hypothetical protein	7.72959	8.34813	1.08002		3802191	3803427	1236
ECL_03640	acetate kinase	7.94163	8.57713	1.08002		3719174	3720377	1203
ECL_02201	hypothetical protein	8.0419	8.68543	1.08002		2253000	2254188	1188
ECL_03786	ATPase regulatory factor Hda	8.0419	8.68543	1.08002		3868761	3869355	594
ECL_04863	UDP-4-amino-4-deoxy-L-arabinose--oxoglutarate aminotransferase	8.35851	9.02737	1.08002		4972949	4974092	1143
ECL_02818	putrescine transporter ATP-binding component	8.42485	9.09902	1.08002		2873163	2874297	1134
ECL_01850	putative spermidine/putrescine transport system ATP-binding protein	8.65378	9.34628	1.08002		1876147	1876699	552
ECL_04005	hypothetical protein	9.15113	9.88342	1.08002		4112667	4113189	522
ECL_01443	lipid A biosynthesis (KDO)2-(lauroyl)-lipid IVA acyltransferase	9.20402	9.94055	1.08002		1461728	1462766	1038
ECL_03047	apolipoprotein N-acyltransferase	9.31167	10.0568	1.08002		3104794	3106333	1539
ECL_00810	hypothetical protein	10.0778	10.8843	1.08002		801736	802210	474
ECL_00628	hypothetical protein	10.142	10.9536	1.08002		624508	624979	471
ECL_02027	hypothetical protein	10.6508	11.5031	1.08002		2062614	2063511	897
ECL_00153	rhodanese domain-containing protein	11.0576	11.9425	1.08002		150250	150682	432
ECL_03134	putative DNA-binding protein	11.3735	12.2837	1.08002		3197113	3197533	420
ECL_03882	inositol monophosphatase	11.8828	12.8337	1.08002		3971816	3972620	804
ECL_00945	3-methyl-2-oxobutanoate hydroxymethyltransferase	12.0628	13.0281	1.08002		950705	951497	792
ECL_02733	putative metallothionein SmtA	12.2484	13.2286	1.08002		2776858	2777638	780
ECL_04748	ribulose-phosphate 3-epimerase	14.0911	15.2187	1.08002		4857478	4858156	678
ECL_04601	putative radical SAM protein	14.5637	15.7291	1.08002		4721336	4722320	984
ECL_04821	4-aminobutyrate aminotransferase	15.0929	16.3006	1.08002		4935326	4936592	1266
ECL_03119	hypothetical protein	16.761	18.1023	1.08002		3182546	3182831	285
ECL_01718	hypothetical protein	17.3076	18.6926	1.08002		1733177	1733453	276
ECL_01838	outer membrane pore protein N, non-specific	21.5175	23.2394	1.08002		1862508	1863618	1110
ECL_01139	putative major facilitator transporter	23.5896	25.4773	1.08002		1174670	1175885	1215
ECL_02358	D-methionine transport system permease	28.5614	30.8469	1.08002		2403702	2404371	669
ECL_00236	pantothenate kinase	35.1611	37.9748	1.08002		233336	234287	951
ECL_00068	putative transcriptional regulatory protein	1806.99	1937.42	1.07218		68463	69264	801
ECL_04574	toluene tolerance protein Ttg2D	207.8	222.265	1.06961		4693429	4694065	636
ECL_03283	Flagellar protein FliS	11.8667	12.5833	1.06039		3338492	3339968	1476
ECL_01617	nitrate reductase catalytic subunit	7.0683	7.49512	1.06039		1636229	1638707	2478
ECL_04120	D-glucarate dehydratase	9.52045	10.0252	1.05302		4225925	4227263	1338
ECL_02472	MltA-interacting MipA family protein	17.0527	17.9569	1.05302		2520818	2521565	747
ECL_01202	addiction module antidote protein	38.6011	40.6478	1.05302		1237115	1237445	330
ECL_03932	phospho-2-dehydro-3-deoxyheptonate aldolase	11.8939	12.5245	1.05302		4033625	4034696	1071
ECL_00562	ribosome-associated GTPase	12.0972	12.7386	1.05302		553414	554467	1053
ECL_02618	sodium/proline symporter	17.087	17.993	1.05302		2659372	2660863	1491
ECL_03865	penicillin-binding protein 1C	88.2329	92.6341	1.04988		3950719	3953047	2328
ECL_01042	type I secretion system ATPase	9.19993	9.6304	1.04679		1070719	1072969	2250
ECL_01882	putative malate dehydrogenase (oxaloacetate-decarboxylating)	16.9996	17.7479	1.04402		1909994	1911680	1686
ECL_01040	outer membrane efflux protein	33.2884	34.7538	1.04402		1067644	1069366	1722
ECL_00882	UDP-N-acetylmuramoylalanyl-D-glutamate--2,6-diaminopimelate ligase	5.35046	5.54747	1.03682		882359	883847	1488
ECL_02783	NAD-dependent epimerase/dehydratase	5.54035	5.74435	1.03682		2839189	2840626	1437
ECL_00310	replicative DNA helicase	5.63445	5.84192	1.03682		318862	320275	1413
ompA_3	putative outer membrane lipoprotein ompA	7.37174	7.64318	1.03682		2728266	2729346	1080
ECL_02397	putative hemin transport protein	7.7371	8.02199	1.03682		2449097	2450126	1029
ECL_05128	transcriptional repressor RbsR	8.0176	8.31282	1.03682		5273756	5274749	993
ECL_00745	putative GTP-binding protein	8.34537	8.65265	1.03682		738536	739490	954
ECL_03469	endonuclease IV	9.27911	9.62078	1.03682		3550932	3551790	858
ECL_02212	hypothetical protein	9.97679	10.3441	1.03682		2262477	2263275	798
ECL_02635	short-chain dehydrogenase/reductase SDR	10.0144	10.3832	1.03682		2676596	2677391	795
ECL_01977	OmpR family transcriptional regulatory protein	10.7442	11.1399	1.03682		2014139	2014880	741
gspC	general secretion pathway protein C gspC	11.0117	11.4172	1.03682		2857431	2858154	723
ECL_00668	C4-dicarboxylate anaerobic carrier	11.3411	11.7587	1.03682		665647	667051	1404
ECL_00977	undecaprenyl pyrophosphate synthase	11.5384	11.9632	1.03682		987996	988686	690
ECL_02388	oxidase, FAD binding protein	12.2296	12.6799	1.03682		2434857	2436159	1302
ECL_00431	restriction endonuclease	12.3434	12.7979	1.03682		445395	446040	645
ECL_01726	tryptophan synthase subunit beta	13.3358	13.8269	1.03682		1738363	1739557	1194
ECL_04778	putative DNA uptake protein	13.822	14.331	1.03682		4888479	4889055	576
ECL_02940	putative HlyD family secretion protein	15.9869	16.5756	1.03682		2987613	2988609	996
ECL_01700	putative phage tail assembly protein	16.4834	17.0903	1.03682		1716291	1716774	483
ECL_00770	putative inner membrane protein	50.0722	51.9159	1.03682		763726	764044	318
ECL_02941	ABC transporter ATP-binding protein	4.57556	4.74404	1.03682		2988601	2990341	1740
ECL_03424	LysR family transcriptional regulator	8.67264	8.99197	1.03682		3500702	3501620	918
ECL_04521	N-acetylgalactosamine-specific PTS system transporter subunit IIC	10.207	10.5829	1.03682		4641694	4642474	780
ECL_03925	hypothetical protein	10.8763	11.2768	1.03682		4026957	4027689	732
ECL_01686	phage terminase large subunit	29.529	30.4201	1.03017		1701159	1703262	2103
ECL_04035	putative zinc/manganese transport system substrate-binding protein	31.549	32.4701	1.0292		4140973	4141831	858
thiC	thiamine biosynthesis protein ThiC	10.0778	10.3401	1.02602		254842	256738	1896
ECL_00662	N-acetylglucosamine-binding protein A	13.1323	13.4741	1.02602		661399	662854	1455
ECL_01739	transcriptional regulator CysB	19.5975	20.1074	1.02602		1752989	1753964	975
ECL_03186	hypothetical protein	17.5383	17.9448	1.02318		3253414	3256864	3450
ECL_03803	putative dehydrogenase	9.82899	10.0089	1.01831		3888569	3889703	1134
ECL_01447	phosphogluconate dehydratase	6.15125	6.26386	1.01831		1467337	1469149	1812
ECL_01353	alpha-amylase	7.49064	7.62777	1.01831		1371303	1372791	1488
lipC	Lipase secretion C lipC	8.48255	8.63784	1.01831		1787858	1789172	1314
ECL_03856	histidyl-tRNA synthetase	8.74202	8.90205	1.01831		3940272	3941547	1275
ECL_03983	HlyD family type I secretion membrane fusion protein	9.28839	9.45843	1.01831		4090213	4091413	1200
ECL_01717	hypothetical protein	12.1021	12.3237	1.01831		1732246	1733167	921
ECL_04982	diaminopimelate epimerase	13.5104	13.7577	1.01831		5105532	5106357	825
ECL_03389	uridine kinase	14.2898	14.5514	1.01831		3452852	3453632	780
ECL_01866	GntR family transcriptional regulator	16.6608	16.9658	1.01831		1893481	1894150	669
ECL_03023	sensor protein KdpD	47.9821	48.7508	1.01602		3073377	3076065	2688
ECL_03643	transketolase	34.4902	34.7668	1.00802		3723653	3724484	831
ECL_03143	hypothetical protein	30.426	30.6701	1.00802		3205552	3206023	471
ECL_04507	inner membrane transport protein YhaO	670.044	674.876	1.00721		4625531	4626800	1269
ECL_02119	hypothetical protein	22.8958	22.9295	1.00148		2167592	2168357	765
ECL_01184	major facilitator transporter	15.1981	15.1517	-1.00307		1217186	1218548	1362
ECL_01093	short-chain dehydrogenase/reductase SDR	26.0375	25.958	-1.00307		1126492	1127287	795
ECL_04549	ribosome-binding factor A	117.948	117.195	-1.00642		4669463	4669868	405
ECL_03391	3-methyladenine DNA glycosylase	3.64787	3.5458	-1.02879		3457132	3458005	873
ECL_03780	putative peptidase M48 family protein	4.35054	4.22881	-1.02879		3862182	3863646	1464
ECL_04583	lipopolysaccharide export system ATP-binding protein	4.38649	4.26376	-1.02879		4700127	4700853	726
ECL_00963	MTA/SAH nucleosidase	4.55593	4.42845	-1.02879		972657	973356	699
fliI_2	flagellum-specific ATP synthase fliI	4.66607	4.53551	-1.02879		3351729	3353094	1365
ECL_03637	putative phosphatase	4.82514	4.69013	-1.02879		3717124	3717784	660
ECL_04618	arginine repressor	6.76134	6.57216	-1.02879		4742146	4742617	471
ECL_01830	C32 tRNA thiolase	6.80468	6.61429	-1.02879		1855727	1856663	936
livH_1	branched-chain amino acid transport system permease livH	6.96086	6.76609	-1.02879		1400677	1401592	915
ECL_01516	L,D-carboxypeptidase A	6.96086	6.76609	-1.02879		1532020	1532935	915
ECL_04763	ribosome-associated heat shock protein Hsp15	7.92187	7.70022	-1.02879		4872205	4872607	402
ECL_04589	monofunctional biosynthetic peptidoglycan transglycosylase	8.77298	8.52751	-1.02879		4704424	4705150	726
ECL_00640	putative peptide maturation protein	9.49915	9.23337	-1.02879		636679	638020	1341
ECL_00854	RluA family pseudouridine synthase	9.65028	9.38026	-1.02879		848709	849369	660
ECL_02759	outer membrane lipoprotein carrier protein LolA	10.4072	10.116	-1.02879		2808866	2809478	612
ECL_00984	UDP-N-acetylglucosamine acyltransferase	12.1087	11.7699	-1.02879		995578	996367	789
ECL_01309	hypothetical protein	13.7861	13.4004	-1.02879		1338588	1338819	231
ECL_04486	putative ribosomal RNA large subunit methyltransferase G	14.0044	13.6125	-1.02879		4606124	4607261	1137
ECL_00934	PTS system fructose subfamily transporter subunit IIA	14.4426	14.0385	-1.02879		940329	940770	441
ECL_05110	GTP-binding protein	15.7134	15.2738	-1.02879		5248686	5250510	1824
ECL_03176	iron(III) ABC transporter periplasmic iron(III)-binding protein	21.9195	21.3062	-1.02879		3241376	3242393	1017
ECL_01198	DNA-binding protein HU-beta	23.3303	22.6776	-1.02879		1233344	1233617	273
ECL_00931	carbonic anhydrase	24.0165	23.3445	-1.02879		937762	938425	663
ECL_01299	gp38	35.6817	34.6833	-1.02879		1331771	1332128	357
ECL_03886	putative 3-phenylpropionic acid transporter	2.7935	2.71534	-1.02879		3975694	3976834	1140
ECL_01641	peptide/nickel transport system ATP-binding component	3.16875	3.08009	-1.02879		1668967	1669972	1005
ECL_02416	phenylalanyl-tRNA synthetase subunit alpha	3.23637	3.14582	-1.02879		2466722	2467706	984
ECL_01630	hypothetical protein	3.52668	3.428	-1.02879		1654849	1655752	903
pstA	phosphate ABC transporter permease pstA	3.57418	3.47417	-1.02879		5303500	5304391	891
ECL_02434	hypothetical protein	4.24612	4.12732	-1.02879		2483077	2483827	750
ECL_00757	5-carboxymethyl-2-hydroxymuconate semialdehyde dehydrogenase	4.34164	4.22016	-1.02879		751202	752669	1467
ECL_03538	two-component system, OmpR family, sensor histidine kinase TctE	4.51715	4.39076	-1.02879		3630774	3632184	1410
ECL_04392	urease accessory protein UreF	4.71791	4.58591	-1.02879		4508980	4509655	675
ECL_02084	hypothetical protein	4.80331	4.66891	-1.02879		2135993	2136656	663
ECL_03897	hypothetical protein	5.00722	4.86712	-1.02879		3990907	3991543	636
ECL_00718	two component transcriptional regulator, LuxR family	5.2551	5.10806	-1.02879		714785	715391	606
ECL_01407	putative Type I pilus protein CsuA/B	5.55775	5.40225	-1.02879		1426596	1427169	573
rcsC	two-component system, NarL family, capsular synthesis sensor histidine kinase RcsC	5.59289	5.4364	-1.02879		3607210	3610057	2847
ECL_01425	hypothetical protein	5.67663	5.5178	-1.02879		1446975	1447536	561
ECL_04052	electron transport protein	5.67663	5.5178	-1.02879		4157704	4158265	561
ECL_04760	ADP compounds hydrolase NudE	5.67663	5.5178	-1.02879		4868438	4868999	561
ECL_04193	hypothetical protein	5.738	5.57745	-1.02879		4306772	4307327	555
ECL_02700	hypothetical protein	5.86481	5.70071	-1.02879		2741601	2742144	543
ECL_00930	hypoxanthine-guanine phosphoribosyltransferase	5.93034	5.76441	-1.02879		937166	937703	537
ECL_00430	hypothetical protein	5.99735	5.82954	-1.02879		444865	445396	531
priC	primosomal replication protein N' priC	6.03142	5.86266	-1.02879		1275017	1275545	528
ECL_03694	putative transposase	6.31863	6.14184	-1.02879		3774182	3774686	504
ECL_01386	ferritin	6.39476	6.21584	-1.02879		1405773	1406271	498
ECL_02762	thioredoxin reductase	6.57294	6.38903	-1.02879		2814485	2815454	969
ECL_04160	N-acetyltransferase GCN5	6.67629	6.48949	-1.02879		4276119	4276596	477
ECL_02401	LysR family transcriptional regulator	6.98375	6.78835	-1.02879		2452686	2453598	912
ECL_02690	hypothetical protein	7.03	6.8333	-1.02879		2729409	2729862	453
ECL_00921	Phage-related lysozyme (muraminidase)	7.07687	6.87886	-1.02879		927699	928149	450
ECL_01745	phosphatidylglycerophosphatase B	7.95154	7.72905	-1.02879		1758493	1759294	801
ECL_01439	high-affinity zinc transporter membrane protein	8.10329	7.87656	-1.02879		1457781	1458567	786
ECL_04611	30S ribosomal protein S9	8.10329	7.87656	-1.02879		4735220	4735613	393
ECL_00793	deoxyribose-phosphate aldolase	8.16562	7.93714	-1.02879		783135	783915	780
ECL_03915	autonomous glycyl radical cofactor GrcA	8.29321	8.06116	-1.02879		4008754	4009138	384
ECL_03940	tRNA (guanine-N(1)-)-methyltransferase	8.29321	8.06116	-1.02879		4040025	4040793	768
ECL_01409	type 1 pili usher pathway chaperone CsuC	8.35851	8.12464	-1.02879		1427746	1428508	762
ECL_04198	hypothetical protein	8.35851	8.12464	-1.02879		4313547	4313928	381
ECL_02246	hypothetical protein	8.49224	8.25463	-1.02879		2298677	2299052	375
ECL_01065	DNA polymerase IV	9.02151	8.76908	-1.02879		1096403	1097462	1059
ECL_00139	ADP-heptose--LPS heptosyltransferase	9.1249	8.86959	-1.02879		137262	138309	1047
ECL_04802	pirin domain-containing protein	9.15113	8.89508	-1.02879		4918103	4918799	696
ECL_04167	putative racemase	9.19074	8.93358	-1.02879		4283829	4284522	693
ECL_00812	putative RNA methyltransferase	9.27101	9.01161	-1.02879		803607	804294	687
ECL_01168	DeoR family transcriptional regulator	9.35269	9.091	-1.02879		1202936	1203617	681
clpP	ATP-dependent Clp protease, protease subunit clpP	10.207	9.92143	-1.02879		1228569	1229193	624
ECL_02518	lipoprotein-releasing system permease	10.2316	9.94534	-1.02879		2565123	2566368	1245
ECL_04673	30S ribosomal protein S4	10.2563	9.96936	-1.02879		4802372	4802993	621
ECL_02464	protease 4	10.2895	10.0016	-1.02879		2512623	2514480	1857
ECL_01243	recombination protein RecR	10.5102	10.2161	-1.02879		1279075	1279681	606
ECL_00644	putative cytoplasmic protein	10.6153	10.3183	-1.02879		639802	640102	300
ECL_04297	citrate lyase acyl carrier protein	10.8319	10.5289	-1.02879		4406052	4406346	294
ECL_03158	DNA-binding protein	11.0576	10.7482	-1.02879		3221387	3221675	288
ECL_04039	PTS system, glucitol/sorbitol-specific IIC component	11.2929	10.9769	-1.02879		4144994	4145558	564
fliR_2	flagellar biosynthetic protein FliR	11.3533	11.0356	-1.02879		3346031	3346592	561
ECL_01636	hypothetical protein	11.6014	11.2768	-1.02879		1663070	1663619	549
ECL_00781	hypothetical protein	11.7948	11.4648	-1.02879		772218	772488	270
ECL_02331	TetR family transcriptional regulator	11.8607	11.5288	-1.02879		2380399	2380936	537
ECL_04093	tRNA pseudouridine synthase D	12.1318	11.7923	-1.02879		4194837	4195887	1050
ECL_04325	putative ATP-dependent RNA helicase-like protein	12.6373	12.2837	-1.02879		4438793	4439297	504
ECL_04855	3-oxoacyl-ACP synthase	12.9455	12.5833	-1.02879		4964916	4966146	1230
ECL_03953	SsrA-binding protein	13.1867	12.8177	-1.02879		4050219	4050702	483
ECL_05142	F0F1 ATP synthase subunit I	13.2691	12.8979	-1.02879		5290733	5290973	240
ECL_01627	transcriptional regulator, AsnC family	14.06	13.6666	-1.02879		1652433	1652886	453
ECL_01373	hypothetical protein	14.1537	13.7577	-1.02879		1392135	1392360	225
ECL_03384	tyrosine phosphatase	14.345	13.9436	-1.02879		3446356	3446800	444
ECL_01063	hypothetical protein	15.6107	15.174	-1.02879		1095130	1095334	204
oqxA	RND family multidrug efflux membrane fusion protein OqxA	16.2479	15.7933	-1.02879		2171185	2172361	1176
ECL_03400	fimbrillin MatB	16.3312	15.8743	-1.02879		3468269	3468854	585
ECL_01260	short chain dehydrogenase	16.5219	16.0596	-1.02879		1298632	1299403	771
ECL_04089	putative lipoprotein	16.7964	16.3264	-1.02879		4192234	4193182	948
sufA	Fe-S cluster assembly protein SufA	17.2607	16.7777	-1.02879		2416969	2417338	369
rpoB	DNA-directed RNA polymerase subunit beta rpoB	17.3892	16.9026	-1.02879		240346	244375	4029
ECL_00811	two-component response regulator	17.7662	17.2691	-1.02879		802255	802972	717
ECL_01031	hypothetical protein	18.3023	17.7902	-1.02879		1058586	1059804	1218
ECL_02548	hypothetical protein	18.3023	17.7902	-1.02879		2596091	2596613	522
ECL_02172	GntR family transcriptional regulator	18.542	18.0232	-1.02879		2222527	2223214	687
ECL_00096	hypothetical protein	19.7801	19.2266	-1.02879		95298	95781	483
ECL_02222	major facilitator transporter	22.8559	22.2164	-1.02879		2273876	2275130	1254
ECL_04229	hypothetical protein	34.2429	33.2848	-1.02879		4338157	4338901	744
ECL_02551	hypothetical protein	47.1791	45.8591	-1.02879		2598378	2598513	135
ECL_04770	hypothetical protein	67.7573	65.8614	-1.02879		4880784	4880925	141
ECL_01181	4-methyl-5(beta-hydroxyethyl)-thiazole monophosphate synthesis protein	67.0158	64.2722	-1.04269		1215066	1215660	594
ECL_04023	EmrB/QacA family drug resistance transporter	23.6581	22.6629	-1.04391		4127228	4128776	1548
ECL_04145	exonuclease V subunit gamma	7.07687	6.726	-1.05217		4258278	4261653	3375
ECL_01411	spore coat U domain-containing protein	24.8021	23.5724	-1.05217		1430864	1431827	963
cydB	cytochrome bd-I oxidase subunit II cydB	20.4746	19.3914	-1.05586		2082672	2083683	1011
ECL_02740	lipid transporter ATP-binding/permease	10.0144	9.43926	-1.06094		2782773	2784522	1749
ECL_03258	LysR family transcriptional regulator	19.3967	18.2827	-1.06094		3316808	3317711	903
ECL_04430	hypothetical protein	21.6238	20.3818	-1.06094		4541947	4542757	810
ECL_04780	4-alpha-glucanotransferase	6.89306	6.45203	-1.06835		4890871	4892950	2079
ECL_00969	PII uridylyl-transferase	10.7105	10.0252	-1.06835		979294	981970	2676
ECL_01791	LacI family transcriptional regulator	14.1747	13.2678	-1.06835		1807970	1808981	1011
ECL_02673	iron complex transport system permease	14.4317	13.5083	-1.06835		2712956	2713949	993
ECL_01286	diguanylate phosphodiesterase	248.298	231.756	-1.07138		1324044	1324743	699
ECL_01867	TonB-dependent siderophore receptor	12.0457	11.2208	-1.07352		1894288	1896403	2115
ECL_01715	gp24	81.9442	76.282	-1.07423		1727391	1731219	3828
ECL_04339	repressor protein for FtsI	7.88823	7.3024	-1.08022		4450906	4452319	1413
ECL_01492	aminodeoxychorismate synthase subunit I	8.38681	7.76395	-1.08022		1510705	1512034	1329
ECL_01490	L-serine ammonia-lyase 1	8.5805	7.94325	-1.08022		1508574	1509873	1299
ECL_02579	N-methyltryptophan oxidase	9.90762	9.17181	-1.08022		2624070	2625195	1125
ECL_04111	putative transcriptional regulator	13.5104	12.507	-1.08022		4211796	4212621	825
ECL_03975	hypothetical protein	14.2898	13.2286	-1.08022		4070447	4071227	780
ECL_04249	putative metalloprotease yggG	14.6852	13.5946	-1.08022		4361535	4362294	759
ECL_00698	bacteriophage P4 DNA primase	18.1237	16.7777	-1.08022		692722	693337	615
ECL_04010	hypothetical protein	24.769	22.9295	-1.08022		4114370	4114820	450
ECL_02699	MOSC domain-containing protein	10.0415	9.29576	-1.08022		2740495	2741605	1110
ECL_01546	hypothetical protein	11.2929	10.4542	-1.08022		1566980	1567967	987
ECL_04332	AraC family transcriptional regulator	12.4398	11.5159	-1.08022		4443752	4444648	896
ECL_00888	UDP-N-acetylmuramate--L-alanine ligase	20.497	18.8749	-1.08594		889960	891436	1476
impG_2	type VI secretion system protein ImpG	13.1595	12.0806	-1.0893		1841207	1842659	1452
ECL_01967	chromate transporter	13.9675	12.8224	-1.0893		2004652	2006020	1368
ECL_00414	pilus biogenesis protein PilL	14.8466	13.6294	-1.0893		429427	430714	1287
cusB_1	Cu(I)/Ag(I) efflux system membrane protein CusB	21.7947	19.9387	-1.09308		1998437	1999679	1242
ECL_04406	major tail tube protein	52.4594	47.992	-1.09308		4525539	4526055	516
ECL_00084	hypothetical protein	9.02662	8.18912	-1.10227		84819	85701	882
ECL_00585	transcriptional repressor UlaR	10.5311	9.55397	-1.10227		579574	580330	756
ECL_02171	3-hydroxy acid dehydrogenase	10.6579	9.66908	-1.10227		2221689	2222436	747
fliH_1	flagellar assembly protein H fliH	11.1976	10.1587	-1.10227		3281885	3282596	711
ECL_03502	16S rRNA pseudouridylate synthase A	11.245	10.2017	-1.10227		3583444	3584152	708
ECL_04429	putative repressor protein from prophage	12.0083	10.8941	-1.10227		4541265	4541928	663
ECL_02104	amine oxidase	12.6073	11.4375	-1.10227		2156319	2157582	1263
acrA	AcrA protein	13.3358	12.0985	-1.10227		1269362	1270556	1194
ECL_00529	hypothetical protein	14.1916	12.8749	-1.10227		521668	522229	561
ECL_04837	hypothetical protein	14.2679	12.9441	-1.10227		4949562	4950120	558
ECL_02262	putative inner membrane protein	14.345	13.0141	-1.10227		2315022	2316132	1110
ECL_01982	putative acetyltransferase	14.5018	13.1563	-1.10227		2017720	2018269	549
hslV	ATP-dependent HslUV protease, peptidase subunit HslV	14.9934	13.6023	-1.10227		5185520	5186051	531
ECL_02746	phosphoserine aminotransferase	15.1215	13.7185	-1.10227		2791501	2792554	1053
ECL_02150	phenylacetate-CoA oxygenase, gamma subunit	15.9869	14.5036	-1.10227		2194750	2195248	498
ECL_01377	Hcp family type VI secretion system effector	16.4834	14.954	-1.10227		1397169	1397652	483
ECL_01429	putative inner membrane protein	20.1047	18.2394	-1.10227		1450372	1450768	396
ECL_00634	inner membrane ABC transporter permease	23.6949	21.4964	-1.10227		630200	631208	1008
ECL_00579	major facilitator transporter	31.2215	28.3247	-1.10227		572775	574050	1275
ECL_03845	inosine 5'-monophosphate dehydrogenase	5.42705	4.92352	-1.10227		3929083	3930550	1467
ECL_02734	hypothetical protein	10.207	9.26	-1.10227		2777762	2778542	780
ECL_02922	glutamine ABC transporter ATP-binding protein	11.0117	9.99004	-1.10227		2967383	2968106	723
fimC	fimbrial chaperone protein fimC	11.4884	10.4225	-1.10227		1316984	1317677	693
ECL_01013	RNase HI	17.0117	15.4333	-1.10227		1028901	1029369	468
ECL_03214	NinB protein	18.1769	16.4904	-1.10227		3275276	3275714	438
ECL_01335	hypothetical protein	22.6823	20.5778	-1.10227		1355129	1355480	351
ECL_03092	hypothetical protein	22.211	20.1006	-1.10499		3147780	3151938	4158
ECL_00867	sugar efflux transporter	79.6823	71.7642	-1.11034		866361	867540	1179
ECL_01444	pyruvate kinase	14.345	12.871	-1.11452		1462817	1464260	1443
ECL_01690	integrase family protein	17.7834	15.9561	-1.11452		1705521	1706685	1164
ftsA	cell division protein FtsA	10.1339	9.02953	-1.12231		893189	894446	1257
ECL_04592	lipopolysaccharide export system permease LptG	11.7621	10.4803	-1.12231		4708500	4709583	1083
ECL_00833	bifunctional riboflavin kinase/FMN adenylyltransferase	14.5415	12.9568	-1.12231		822528	823404	876
ECL_05026	soluble pyridine nucleotide transhydrogenase	9.54185	8.50196	-1.12231		5160131	5161466	1335
ECL_00799	phosphoserine phosphatase	26.2918	23.4265	-1.12231		789298	790267	969
entD	enterobactin synthetase component D entD	132.691	117.832	-1.1261		3181817	3182465	648
sufB	cysteine desulfurase activator complex subunit SufB	11.7473	10.3806	-1.13166		2415470	2416961	1491
otsA	trehalose-6-phosphate synthase otsA	12.2914	10.8614	-1.13166		1416710	1418135	1425
ECL_02948	hypothetical protein	27.1554	23.996	-1.13166		2996127	2996772	645
ECL_00387	hypothetical protein	52.9408	46.6214	-1.13555		404366	405539	1173
ECL_00475	putative permease	22.2476	19.5656	-1.13708		480364	481366	1002
ECL_04759	peptidoglycan synthetase	12.4739	10.9124	-1.1431		4865803	4868356	2553
mrfB	fimbrial anchor (mannose-resistance fimbriae), MrfB protein	594.226	519.653	-1.14351		1139149	1139701	552
impL_2	type VI secretion system protein ImpL	11.917	10.3955	-1.14636		1834868	1838342	3474
cusC_1	copper/silver efflux system outer membrane protein CusC	29.8699	26.0563	-1.14636		1996671	1998057	1386
ECL_03912	L-aspartate oxidase	471.791	408.91	-1.15378		4004898	4006518	1620
ECL_04396	putative DNA-binding/iron metalloprotein/AP endonuclease	4.71093	4.07033	-1.15738		4513370	4514384	1014
ECL_04934	putative phosphodiesterase	4.76023	4.11292	-1.15738		5044217	5046224	2007
ECL_01767	antimicrobial peptide ABC transporter ATPase	4.81056	4.15641	-1.15738		1780967	1781960	993
ECL_00558	fumarate reductase flavoprotein subunit	5.33432	4.60895	-1.15738		545885	547676	1791
ECL_01432	aspartyl-tRNA synthetase	5.38848	4.65574	-1.15738		1452464	1454237	1773
ECL_02609	putative cytoplasmic protein	5.54807	4.79363	-1.15738		2648697	2649558	861
ECL_05057	triosephosphate isomerase	6.21991	5.37411	-1.15738		5195773	5196541	768
ECL_01788	beta-phosphoglucomutase	7.04556	6.08749	-1.15738		1805192	1805870	678
ECL_03462	GTP cyclohydrolase I	7.14034	6.16938	-1.15738		3542085	3542754	669
ECL_02497	two component transcriptional regulator, LuxR family	7.51083	6.48949	-1.15738		2544536	2545172	636
ECL_01384	aromatic amino acid transporter	7.88265	6.81075	-1.15738		1403934	1405146	1212
ECL_00402	hypothetical protein	7.96148	6.87886	-1.15738		421437	422037	600
ECL_02520	lipoprotein-releasing system transmembrane protein	7.96148	6.87886	-1.15738		2567061	2568261	1200
ECL_04022	efflux pump membrane protein	8.14474	7.0372	-1.15738		4126039	4127212	1173
ECL_03463	hypothetical protein	8.31486	7.18419	-1.15738		3542856	3544005	1149
ECL_02389	putative inner membrane protein	8.56073	7.39662	-1.15738		2436400	2437516	1116
ECL_00705	Glutathione transferase fosA	8.94548	7.72905	-1.15738		698371	698905	534
ECL_02848	hypothetical protein	9.42187	8.14066	-1.15738		2898501	2899008	507
ECL_03601	hypothetical protein	9.82899	8.49242	-1.15738		3678209	3678695	486
ECL_04466	putative outer membrane lipoprotein	10.142	8.76288	-1.15738		4588316	4588787	471
ECL_00878	hypothetical protein	10.4072	8.99197	-1.15738		878826	879285	459
ECL_03578	putative ninB protein	11.6226	10.0421	-1.15738		3664133	3664544	411
ECL_02725	aromatic amino acid aminotransferase	12.0325	10.3963	-1.15738		2765752	2766943	1191
ECL_02999	cytochrome bd-I oxidase subunit I	12.1782	10.5222	-1.15738		3043456	3045025	1569
ECL_04709	sulfur relay protein TusC	13.2691	11.4648	-1.15738		4821178	4821538	360
ECL_03549	hypothetical protein	15.3105	13.2286	-1.15738		3643023	3643335	312
ECL_00011	galactonate dehydratase	16.6297	14.3684	-1.15738		11447	12596	1149
ECL_04842	putative acyl carrier protein	18.5151	15.9973	-1.15738		4954201	4954459	258
ECL_02494	hypothetical protein	19.4182	16.7777	-1.15738		2541669	2541915	246
ECL_03888	serine hydroxymethyltransferase	3.80932	3.29132	-1.15738		3977482	3978736	1254
ECL_04156	lysophospholipid transporter LplT	4.16831	3.6015	-1.15738		4271374	4272520	1146
ECL_02908	aldo/keto reductase	4.58875	3.96476	-1.15738		2953245	2954286	1041
ECL_02967	formimidoylglutamase	5.10351	4.40952	-1.15738		3014102	3015038	936
motB_1	flagellar motor protein MotB	5.13644	4.43797	-1.15738		1421310	1422240	930
ECL_02553	LysR family transcriptional regulator	5.29002	4.57067	-1.15738		2602095	2602998	903
ECL_04085	hypothetical protein	5.37938	4.64788	-1.15738		4188551	4189439	888
ECL_02072	hypothetical protein	5.39761	4.66363	-1.15738		2106679	2107564	885
ECL_03782	hypothetical protein	5.79017	5.00281	-1.15738		3864012	3864837	825
ECL_04518	DNA-binding transcriptional regulator AgaR	5.89739	5.09545	-1.15738		4638834	4639644	810
ECL_00962	vitamin B12-transporter protein BtuF	5.96365	5.1527	-1.15738		971864	972665	801
ECL_04115	nucleoside triphosphate pyrophosphohydrolase	6.03142	5.21126	-1.15738		4217381	4218173	792
ECL_00692	putative phage capsid protein	6.42055	5.54747	-1.15738		690063	690807	744
ECL_03188	putative immunoglobulin domain protein	6.42055	5.54747	-1.15738		3257665	3258409	744
ECL_02807	arginine transporter ATP-binding subunit	6.55266	5.66161	-1.15738		2863528	2864257	729
ECL_03002	DNA-binding transcriptional repressor MngR	6.66233	5.75637	-1.15738		3050437	3051154	717
ECL_02800	general secretion pathway protein B	6.83389	5.9046	-1.15738		2858462	2859161	699
ECL_02412	vtamin B12-transporter permease	7.27076	6.28206	-1.15738		2462930	2463587	657
ECL_04362	ADP-ribose pyrophosphatase NudF	7.54643	6.52025	-1.15738		4476148	4476781	633
ECL_04738	cell filamentation protein Fic	8.16562	7.05524	-1.15738		4846603	4847188	585
rnfA	electron transport complex protein RnfA	8.20771	7.09161	-1.15738		2356914	2357496	582
ECL_04029	fructose-1-phosphatase	8.42485	7.27922	-1.15738		4134135	4134702	567
livM_2	branched-chain amino acid transport system permease livM	8.89551	7.68588	-1.15738		2049862	2050936	1074
ECL_01736	putative periplasmic protease	9.1249	7.88408	-1.15738		1748472	1749519	1047
ECL_01908	alcohol dehydrogenase	9.44983	8.16482	-1.15738		1941128	1942139	1011
ECL_02929	glycosyl transferase family protein	9.92085	8.57179	-1.15738		2972957	2973920	963
ECL_03602	hypothetical protein	10.0144	8.65265	-1.15738		3678691	3679168	477
ECL_01853	gamma-aminobutyraldehyde dehydrogenase	10.0566	8.68908	-1.15738		1878465	1879890	1425
ECL_02320	outer membrane lipoprotein pcp	10.207	8.81905	-1.15738		2370941	2371409	468
ECL_00288	maltose ABC transporter permease	10.7225	9.26446	-1.15738		298774	299665	891
ECL_03606	integrase family protein	11.5384	9.96936	-1.15738		3681243	3682485	1242
ECL_01632	UTP-glucose-1-phosphate uridylyltransferase subunit GalU	11.7513	10.1533	-1.15738		1657153	1657966	813
ECL_01333	gp11	11.8828	10.267	-1.15738		1354555	1354957	402
ECL_00650	putative cycloisomerase	12.6039	10.89	-1.15738		644697	645834	1137
ECL_02291	hypothetical protein	12.7384	11.0062	-1.15738		2344750	2345125	375
dnaQ	DNA polymerase III subunit epsilon dnaQ	13.0516	11.2768	-1.15738		1029433	1030165	732
ECL_03097	putative alcohol dehydrogenase	13.1595	11.37	-1.15738		3157093	3158182	1089
ECL_03957	hypothetical protein	14.029	12.1213	-1.15738		4054455	4055136	681
ECL_01629	hypothetical protein	14.2169	12.2837	-1.15738		1654275	1654611	336
ECL_04286	hypothetical protein	14.6082	12.6218	-1.15738		4395787	4396114	327
ECL_04423	small terminase subunit	14.6755	12.6799	-1.15738		4534861	4535512	651
ECL_05083	hypothetical protein	16.1654	13.9672	-1.15738		5221198	5221789	591
ECL_02425	putative cytoplasmic protein	16.4154	14.1832	-1.15738		2474508	2474799	291
ECL_05094	MerR family transcriptional regulator	16.4154	14.1832	-1.15738		5233205	5233496	291
ECL_00702	hypothetical protein	19.9037	17.1971	-1.15738		696465	696705	240
ECL_00113	guanylate kinase	22.9658	19.8429	-1.15738		114421	115045	624
ECL_01315	prophage protein NinE	27.935	24.1363	-1.15738		1341304	1341475	171
ECL_01214	putative lipoprotein	36.1885	31.2675	-1.15738		1249630	1250158	528
ECL_03036	N-acetyl glucosamine specific PTS system components IIABC	15.5147	13.2286	-1.17282		3090160	3092110	1950
ECL_01567	hypothetical protein	41.7211	35.4992	-1.17527		1591542	1595931	4389
wcaJ	putative colanic acid biosysnthesis UDP-glucose lipid carrier wcaJ	18.9983	16.1584	-1.17575		3430835	3432176	1341
ECL_02372	diguanylate phosphodiesterase	16.9532	14.3662	-1.18008		2418570	2419791	1221
ECL_01301	putative phage represso	74.3484	62.9001	-1.18201		1333442	1334213	771
ECL_04403	putative phage tail tape measure protein	41.5463	35.09	-1.18399		4521519	4524930	3411
ECL_04399	RNA polymerase sigma-70 factor	8.61632	7.25854	-1.18706		4516863	4518711	1848
ECL_01256	hypothetical protein	17.4021	14.6599	-1.18706		1295147	1296062	915
ECL_02129	MltA-interacting MipA family protein	19.0923	16.0837	-1.18706		2178517	2179351	834
ECL_03069	nitrilase/cyanide hydratase and apolipoprotein N-acyltransferase	20.1812	17.001	-1.18706		3127214	3128003	789
ECL_01203	queuosine biosynthesis protein QueC	22.8778	19.2727	-1.18706		1237447	1238143	696
ECL_02467	putative chitinase II	68.4041	57.4606	-1.19045		2516382	2517639	1257
ECL_04118	hybrid sensory histidine kinase BarA	9.80762	8.22472	-1.19246		4221878	4224638	2760
ECL_04458	putrescine--2-oxoglutarate aminotransferase	8.07686	6.72932	-1.20025		4579278	4580658	1380
ECL_03489	elongation factor P	19.4521	16.2067	-1.20025		3567931	3568504	573
ECL_02716	hypothetical protein	26.9229	22.4311	-1.20025		2757257	2757671	414
ECL_05042	primosome assembly protein PriA	5.07562	4.22881	-1.20025		5180987	5183183	2196
ECL_04718	putative ABC transporter ATP-binding protein	5.85096	4.87478	-1.20025		4827530	4829435	1905
ECL_01177	1-deoxy-D-xylulose-5-phosphate synthase	5.98286	4.98468	-1.20025		1210261	1212124	1863
ECL_04845	AMP-dependent synthetase and ligase	8.25635	6.87886	-1.20025		4955283	4956633	1350
ECL_03427	cryptic autophosphorylating protein tyrosine kinase Etk	10.1374	8.44607	-1.20025		3504884	3507083	2199
ECL_01606	ChaC family protein	16.0145	13.3426	-1.20025		1624381	1625077	696
ECL_00776	DNA-binding transcriptional activator BglJ	17.5253	14.6014	-1.20025		766717	767353	636
ECL_01732	hypothetical protein	17.9486	14.954	-1.20025		1745243	1745864	621
ECL_04394	serine protease	22.348	18.6195	-1.20025		4510315	4512310	1995
ECL_01696	hypothetical protein	22.7936	18.9907	-1.20025		1711325	1711814	489
ECL_04446	hypothetical protein	25.9815	21.6468	-1.20025		4554365	4554794	429
ECL_01904	formate dehydrogenase subunit gamma	33.9302	28.2693	-1.20025		1937680	1938337	657
ECL_00455	hypothetical protein	54.6376	45.5219	-1.20025		469384	469588	204
ECL_03116	enterobactin/ferric enterobactin esterase	14.596	12.038	-1.2125		3178069	3179269	1200
ECL_04861	bifunctional UDP-glucuronic acid decarboxylase/UDP-4-amino-4-deoxy-L-arabinose formyltransferase	8.83271	7.28472	-1.2125		4969985	4971968	1983
ECL_02301	putative oxidoreductase	22.9437	18.8326	-1.2183		2353386	2354427	1041
ECL_01017	hypothetical protein	100.607	82.1245	-1.22505		1038553	1045501	6948
ECL_01874	extracellular solute-binding protein	6.82656	5.52963	-1.23454		1903797	1904730	933
rfbA	glucose-1-phosphate thymidylyltransferase rfbA	7.2213	5.84937	-1.23454		3407117	3407999	882
ECL_01974	trans-aconitate 2-methyltransferase	8.39155	6.79729	-1.23454		2010754	2011513	759
ECL_04807	glycerophosphodiester phosphodiesterase	8.52635	6.90648	-1.23454		4923041	4923788	747
ECL_02806	putative lipoprotein	12.272	9.94055	-1.23454		2862783	2863302	519
ECL_02378	putative fimbrial protein	13.0249	10.5504	-1.23454		2425381	2425870	489
ECL_04632	rod shape-determining protein MreD	13.0249	10.5504	-1.23454		4757266	4757755	489
ECL_02240	mipA family protein	16.145	13.0777	-1.23454		2291294	2292083	789
ECL_02349	beta-lactamase-like protein	24.403	19.7668	-1.23454		2397048	2397831	783
ECL_03656	histidine/lysine/arginine/ornithine transport system permease	26.6493	21.5864	-1.23454		3733398	3734115	717
rnfC	electron transport complex protein RnfC	3.49188	2.82848	-1.23454		2358066	2359890	1824
ECL_01934	hypothetical protein	4.1065	3.32633	-1.23454		1967646	1969197	1551
entC	isochorismate synthase entC	5.41597	4.38703	-1.23454		3167386	3168562	1176
ECL_02149	phenylacetate-CoA oxygenase, NAD(P)H oxidoreductase component	5.94695	4.81713	-1.23454		2193672	2194743	1071
ECL_00887	undecaprenyldiphospho-muramoylpentapeptide beta-N- acetylglucosaminyltransferase	5.98045	4.84427	-1.23454		888837	889902	1065
ECL_04946	UDP-N-acetylenolpyruvoylglucosamine reductase	6.18968	5.01375	-1.23454		5061575	5062604	1029
ECL_02341	transcriptional repressor PurR	6.20778	5.02841	-1.23454		2387301	2388327	1026
ECL_04569	octaprenyl diphosphate synthase	6.55266	5.30776	-1.23454		4689894	4690866	972
ECL_04533	putative permease	6.57294	5.32419	-1.23454		4653851	4654820	969
ECL_04045	D-arabinose 5-phosphate isomerase	6.59336	5.34073	-1.23454		4148939	4149905	966
ECL_00216	ribokinase-like domain-containing protein	6.78294	5.4943	-1.23454		215507	216446	939
ECL_04626	putative DNA-binding transcriptional regulator	6.87075	5.56542	-1.23454		4748855	4749782	927
ECL_00881	hypothetical protein	7.20904	5.83944	-1.23454		880606	882373	1767
ECL_01888	N-hydroxyarylamine O-acetyltransferase	7.60954	6.16385	-1.23454		1917448	1918285	837
ECL_04965	carboxymethylenebutenolidase	7.89242	6.39299	-1.23454		5086909	5087716	807
ECL_00645	hypothetical protein	8.19715	6.63983	-1.23454		640124	640901	777
ECL_01052	hypothetical protein	8.35851	6.77053	-1.23454		1083329	1084091	762
ECL_03438	putative glycine/betaine/choline ABC transporter permease	8.63033	6.99071	-1.23454		3517406	3518144	738
ECL_03466	lysine transporter	8.66556	7.01924	-1.23454		3547229	3548699	1470
ECL_04705	elongation factor G	9.0343	7.31793	-1.23454		4817606	4819721	2115
ECL_00958	glutamate-1-semialdehyde aminotransferase	9.94408	8.05487	-1.23454		967831	969112	1281
ECL_00010	2-dehydro-3-deoxy-6-phosphogalactonate aldolase	10.3061	8.34813	-1.23454		10833	11451	618
ECL_02457	carboxymuconolactone decarboxylase	11.174	9.05113	-1.23454		2505909	2506479	570
ECL_01897	putative bifunctional deaminase-reductase	11.8607	9.60734	-1.23454		1930267	1930804	537
ECL_03385	polysaccharide export protein	12.1665	9.8551	-1.23454		3446806	3447853	1047
ECL_02140	acetyltransferase, GNAT family	12.4156	10.0568	-1.23454		2185509	2186022	513
ECL_04247	erythrose 4-phosphate dehydrogenase	12.4886	10.116	-1.23454		4357896	4358916	1020
ECL_05145	F0F2 ATP synthase subunit B	13.5227	10.9536	-1.23454		5292134	5292605	471
ECL_02845	putative tail tube protein	13.9675	11.3139	-1.23454		2896221	2896677	456
ECL_00784	ribosomal-protein-alanine N-acetyltransferase	14.345	11.6197	-1.23454		774514	774958	444
sdhB	succinate dehydrogenase iron-sulfur protein sdhB	17.7662	14.3909	-1.23454		3057638	3058355	717
ECL_04839	hypothetical protein	18.1977	14.7404	-1.23454		4951486	4952536	1050
ECL_03717	putative antitoxin module of toxin-antitoxin system	20.0289	16.2237	-1.23454		3792954	3793272	318
ECL_04223	hypothetical protein	23.8546	19.3226	-1.23454		4333230	4333497	267
ECL_00965	serine endoprotease	8.86456	7.18044	-1.23454		975084	976521	1437
ECL_04413	phage baseplate assembly-like protein	11.0003	8.91044	-1.23454		4530971	4531550	579
ECL_03371	phosphomannomutase	19.744	15.8048	-1.24924		3432276	3433647	1371
ECL_01272	cysteinyl-tRNA synthetase	14.935	11.9114	-1.25383		1309469	1310855	1386
ECL_01120	major facilitator transporter	15.8985	12.6799	-1.25383		1153376	1154678	1302
ECL_02478	hypothetical protein	10.2984	8.21356	-1.25383		2525777	2527787	2010
ECL_03762	transketolase	7.20496	5.70644	-1.2626		3839848	3841837	1989
ECL_02969	putative pectinesterase	11.161	8.83966	-1.2626		3016479	3017763	1284
ECL_03240	hypothetical protein	15.6619	12.4045	-1.2626		3295618	3296533	915
ECL_01759	hypothetical protein	17.183	13.6093	-1.2626		1774469	1775303	834
ECL_05101	hypothetical protein	17.891	14.1699	-1.2626		5237981	5238782	801
ECL_04252	putative acetolactate synthase I/II/III large subunit	13.5845	10.6893	-1.27085		4365152	4366793	1641
ECL_02037	putative aminotransferase	19.0531	14.9924	-1.27085		2073253	2074423	1170
ECL_00858	L-arabinose isomerase	5.29706	4.11908	-1.28598		855630	857133	1503
ECL_02273	fumarate hydratase	5.70715	4.43797	-1.28598		2327072	2328467	1395
ECL_01976	histidine kinase	6.14312	4.77699	-1.28598		2012847	2014143	1296
ECL_03112	iron-enterobactin transporter permease	8.0419	6.25351	-1.28598		3172119	3173109	990
ECL_01947	beta-lactamase-like protein	8.06634	6.27252	-1.28598		1980072	1981059	987
ECL_00673	dihydrodipicolinate synthase	8.7585	6.81075	-1.28598		671674	672583	909
ECL_04367	zinc transporter ZupT	10.2861	7.99867	-1.28598		4481538	4482312	774
ECL_04691	30S ribosomal protein S3	11.3411	8.81905	-1.28598		4810500	4811202	702
ECL_00224	3-methyladenine DNA glycosylase	13.6795	10.6374	-1.28598		221984	222566	582
ECL_00847	diadenosine tetraphosphatase	18.755	14.5842	-1.28598		840890	841739	849
ECL_01149	hypothetical protein	27.644	21.4964	-1.28598		1181452	1181740	288
ECL_03710	hypothetical protein	29.1629	22.6776	-1.28598		3789827	3790100	273
ECL_00885	UDP-N-acetylmuramoyl-L-alanyl-D-glutamate synthetase	6.04516	4.70081	-1.28598		886280	887597	1317
ECL_03664	bifunctional folylpolyglutamate synthase/dihydrofolate synthase	6.27382	4.87862	-1.28598		3740575	3741844	1269
ECL_02316	tyrosyl-tRNA synthetase	6.47275	5.03331	-1.28598		2367031	2368261	1230
ECL_04989	putative uroporphyrinogen III C-methyltransferase	6.98375	5.43068	-1.28598		5111798	5112938	1140
ECL_04245	fructose-bisphosphate aldolase	7.37174	5.73238	-1.28598		4355512	4356592	1080
impH_1	type VI secretion system protein ImpH	7.62594	5.93005	-1.28598		1571215	1572259	1044
ECL_03776	dihydrodipicolinate synthase	9.05743	7.0432	-1.28598		3858703	3859582	879
ECL_01753	enoyl-CoA hydratase	9.15113	7.11606	-1.28598		1763931	1764801	870
ECL_01785	xylose isomerase domain-containing protein	10.0144	7.78739	-1.28598		1801065	1801860	795
ECL_02662	allantoin racemase	10.7009	8.3212	-1.28598		2702906	2703650	744
ECL_04104	phosphoadenosine phosphosulfate reductase	10.8319	8.42309	-1.28598		4203613	4204348	735
ECL_02041	hypothetical protein	11.8474	9.21276	-1.28598		2076913	2078257	1344
ECL_02186	spermidine N1-acetyltransferase	14.2679	11.0949	-1.28598		2234575	2235133	558
ECL_04312	biofilm PGA synthesis protein PgaA	15.0786	11.7253	-1.28598		4423021	4423549	528
ECL_03571	bacteriophage lysis protein	17.3453	13.488	-1.28598		3658911	3659370	459
ECL_00350	aminoalkylphosphonic acid N-acetyltransferase	18.3023	14.2321	-1.28598		361357	361792	435
ECL_01321	phage-like protein	30.1571	23.4507	-1.28598		1345293	1345821	528
ECL_00980	outer membrane protein assembly factor yaeT	10.5363	8.10784	-1.29952		990951	993369	2418
ECL_02183	mandelate racemase/muconate lactonizing protein	20.9685	16.1356	-1.29952		2232431	2233646	1215
ECL_04460	B3/4 domain-containing protein	37.084	28.5368	-1.29952		4581378	4582065	687
ECL_03731	manganese transport protein MntH	14.8939	11.4063	-1.30577		3806785	3807961	1176
ECL_04973	ATP-dependent DNA helicase RecQ	18.5053	14.172	-1.30577		5095204	5097097	1893
ECL_01857	virulence protein SrfB	9.07747	6.92038	-1.3117		1883880	1886862	2982
ECL_04105	sulfite reductase (NADPH) hemoprotein subunit beta	16.0552	12.24	-1.3117		4204363	4206049	1686
ECL_01391	anaerobic C4-dicarboxylate transporter	7.10846	5.37411	-1.32272		1408312	1409656	1344
glmM	phosphoglucosamine mutase glmM	7.14034	5.39821	-1.32272		4677415	4678753	1338
ECL_03958	hypothetical protein	10.4072	7.86798	-1.32272		4055128	4056046	918
ECL_03797	short-chain dehydrogenase/reductase SDR	13.1595	9.94876	-1.32272		3882672	3883398	726
ECL_02810	arginine transporter permease subunit ArtM	14.2807	10.7964	-1.32272		2865731	2866400	669
flgE_2	flgE	31.8459	24.076	-1.32272		3333097	3334297	1200
glmU	bifunctional N-acetylglucosamine-1-phosphate uridyltransferase/glucosamine-1-phosphate acetyltransferase glmU	6.96847	5.26827	-1.32272		5297613	5298984	1371
ECL_00571	putative GTPase HflX	7.45806	5.63841	-1.32272		563520	564801	1281
ftsW	cell division protein FtsW	7.67371	5.80145	-1.32272		887596	888841	1245
ECL_04424	phage major capsid protein, P2 family	8.99602	6.80113	-1.32272		4535515	4536577	1062
ECL_05044	essential cell division protein	9.50624	7.18687	-1.32272		5184421	5185426	1005
ECL_00712	amidohydrolase	10.207	7.71667	-1.32272		705481	707353	1872
ECL_00665	aspartate carbamoyltransferase catalytic subunit	10.2398	7.74148	-1.32272		663920	664853	933
ECL_04960	putative ubiquinone biosynthesis protein UbiB	11.6438	8.80293	-1.32272		5081218	5082859	1641
ECL_03414	hypothetical protein	12.7895	9.66908	-1.32272		3488482	3489229	747
ECL_01358	hypothetical protein	13.4655	10.1801	-1.32272		1376476	1377895	1419
ECL_00492	universal stress protein A	22.4267	16.9549	-1.32272		493851	494277	426
ECL_03933	hypothetical protein	25.4767	19.2608	-1.32272		4034910	4035285	375
ECL_03064	hypothetical protein	36.1885	27.3591	-1.32272		3123385	3123649	264
ECL_01544	FHA domain-containing protein	5.39761	4.08068	-1.32272		1564400	1566170	1770
ECL_00231	hypothetical protein	22.6228	16.9152	-1.33742		229461	230376	915
pgaC	biofilm PGA synthesis N-glycosyltransferase PgaC	15.5404	11.6197	-1.33742		4428596	4429928	1332
ECL_00275	bile acid:sodium symporter	90.9883	67.6967	-1.34406		284613	285558	945
ECL_00952	ATP-dependent RNA helicase HrpB	26.8659	19.9572	-1.34618		956439	958869	2430
ECL_01558	hypothetical protein	5.77816	4.27923	-1.35028		1582006	1583935	1929
ECL_04235	Xaa-Pro aminopeptidase	8.44399	6.25351	-1.35028		4346265	4347585	1320
ECL_01978	alpha/beta hydrolase fold protein	11.1908	8.28778	-1.35028		2014924	2015920	996
ECL_02778	hydroxylamine reductase	13.4859	9.98745	-1.35028		2833104	2834757	1653
ECL_02181	major facilitator superfamily metabolite/H(+) symporter	16.5495	12.2563	-1.35028		2229938	2231285	1347
ECL_02058	methyl-accepting chemotaxis sensory transducer	6.65835	4.93108	-1.35028		2093095	2094769	1674
ECL_03096	simple sugar transport system ATP-binding protein	7.41588	5.4921	-1.35028		3155431	3156934	1503
ECL_05028	argininosuccinate lyase	8.11213	6.00774	-1.35028		5162692	5164066	1374
ECL_01812	putative structural protein	9.21925	6.82765	-1.35028		1833663	1834872	1209
ECL_00352	phosphonate metabolism protein PhnM	9.80305	7.26001	-1.35028		362332	363469	1137
ECL_02771	macrolide transporter subunit MacA	9.98752	7.39662	-1.35028		2825718	2826834	1116
ECL_02079	putative oxidoreductase	10.4364	7.72905	-1.35028		2131965	2133033	1068
ECL_02784	NAD-dependent epimerase/dehydratase	10.9922	8.14066	-1.35028		2840718	2841732	1014
ECL_03348	NAD-dependent epimerase/dehydratase	11.0906	8.21356	-1.35028		3404654	3405659	1005
ECL_03726	glucokinase	11.5384	8.54517	-1.35028		3801020	3801986	966
ECL_02116	transcriptional regulator	12.0628	8.93358	-1.35028		2165075	2165999	924
ECL_04027	glutamate--cysteine ligase	14.4286	10.6856	-1.35028		4132083	4133628	1545
ECL_00111	hypothetical protein	15.81	11.7087	-1.35028		111957	114072	2115
ECL_03472	1-phosphofructokinase	15.9457	11.8092	-1.35028		3553808	3554507	699
ECL_01966	translocator protein, LysE family	17.9486	13.2925	-1.35028		2003874	2004495	621
ECL_01170	hypothetical protein	18.4844	13.6893	-1.35028		1204851	1205454	603
ECL_01163	queuine tRNA-ribosyltransferase	19.7625	14.6359	-1.35028		1198077	1199205	1128
ECL_02139	hypothetical protein	23.0768	17.0903	-1.35028		2184944	2185427	483
ECL_03764	NUDIX hydrolase	56.2933	41.6901	-1.35028		3843001	3843595	594
ECL_01010	membrane-bound lytic murein transglycosylase D	25.6634	18.898	-1.358		1025960	1027325	1365
ECL_00384	hypothetical protein	29.707	21.8173	-1.36163		402549	403353	804
ECL_03442	putative periplasmic beta-glucosidase	10.3936	7.6332	-1.36163		3521304	3523602	2298
ECL_04331	hypothetical protein	55.4891	40.6478	-1.36512		4443044	4443704	660
ECL_01805	OmpA/MotB domain-containing protein	8.92042	6.50312	-1.37171		1823679	1825107	1428
ECL_01069	fermentation/respiration switch protein	10.2316	7.459	-1.37171		1101092	1102337	1245
ECL_02511	spermidine/putrescine transport system ATP-binding protein	11.3837	8.29889	-1.37171		2558045	2559164	1119
ECL_02300	adenosine deaminase	12.7129	9.26792	-1.37171		2352340	2353342	1002
ECL_03741	NAD-dependent DNA ligase LigA	6.31863	4.60638	-1.37171		3817804	3819820	2016
ECL_02704	alkanesulfonate monooxygenase	11.1155	8.10337	-1.37171		2745096	2746242	1146
ECL_01074	glutamate 5-kinase	11.5384	8.41165	-1.37171		1105320	1106424	1104
ECL_01175	thiamine monophosphate kinase	13.1053	9.55397	-1.37171		1208177	1209149	972
ECL_02055	putative oxidoreductase	14.3936	10.4932	-1.37171		2088389	2089274	885
gnd	6-phosphogluconate dehydrogenase gnd	18.1071	13.2004	-1.37171		3409176	3410583	1407
ECL_01029	putative aminomethyltransferase	32.9157	23.996	-1.37171		1054769	1055930	1161
ECL_03091	methylthioribose kinase	10.6153	7.73872	-1.37171		3146551	3147751	1200
ECL_04638	putative sulfite oxidase subunit YedZ	21.2306	15.4774	-1.37171		4764322	4764922	600
ECL_04517	galactarate dehydratase	341.351	248.112	-1.3758		4637202	4638774	1572
ECL_04761	intracellular growth attenuator IgaA	12.655	9.16538	-1.38074		4869324	4871463	2139
ECL_00126	formamidopyrimidine-DNA glycosylase	51.1107	36.942	-1.38354		124214	125024	810
ECL_02760	DNA translocase FtsK	3.86793	2.78496	-1.38886		2809606	2813311	3705
ECL_01424	arginyl-tRNA synthetase	8.26451	5.95057	-1.38886		1445003	1446737	1734
ECL_04594	leucyl aminopeptidase	9.47795	6.82426	-1.38886		4710949	4712461	1512
ECL_02665	guanine deaminase	10.8813	7.83469	-1.38886		2706018	2707335	1317
ECL_04665	16S rRNA methyltransferase B	10.8813	7.83469	-1.38886		4796485	4797802	1317
ECL_01921	peptide/nickel transport system permease protein	14.0085	10.0863	-1.38886		1953901	1954924	1023
ECL_03968	hypothetical protein	14.1747	10.206	-1.38886		4063566	4064577	1011
ECL_01638	peptide/nickel transport system permease protein	15.5599	11.2034	-1.38886		1666104	1667025	921
ECL_04448	two-component system, NarL family, response regulator EvgA	22.7471	16.3782	-1.38886		4558041	4558671	630
ECL_04911	phosphate transporter	9.55378	6.87886	-1.38886		5019109	5020609	1500
ECL_00844	glutathione-regulated potassium-efflux system ancillary protein KefF	26.9881	19.4318	-1.38886		837868	838399	531
ECL_01682	hypothetical protein	20.7501	14.8617	-1.39621		1697951	1699409	1458
ECL_01553	hypothetical protein	106.602	76.351	-1.39621		1576407	1577826	1419
gmd	GDP-mannose 4,6-dehydratase gmd	95.0836	68.0529	-1.3972		3437867	3438989	1122
ECL_02968	imidazolonepropionase	13.0409	9.29576	-1.40289		3015034	3016255	1221
ECL_02394	phospho-2-dehydro-3-deoxyheptonate aldolase	13.9675	9.95624	-1.40289		2445549	2446689	1140
ECL_04232	glycine cleavage system aminomethyltransferase T	15.2519	10.8718	-1.40289		4342383	4343427	1044
ECL_04241	chromosome replication initiation inhibitor protein	17.8109	12.6959	-1.40289		4351916	4352810	894
ECL_01092	hypothetical protein	27.5212	19.5326	-1.40899		1125253	1126468	1215
ECL_04978	DNA-dependent helicase II	8.09767	5.72443	-1.41458		5100942	5103105	2163
ECL_00998	prolyl-tRNA synthetase	10.1892	7.20299	-1.41458		1009051	1010770	1719
ECL_04677	preprotein translocase subunit SecY	13.1496	9.29576	-1.41458		4804082	4805414	1332
ECL_01295	hypothetical protein	20.7036	14.6359	-1.41458		1330186	1331032	846
ECL_00128	glycosyl transferase family protein	22.7176	16.0596	-1.41458		125509	126280	771
ECL_00690	phage polarity suppression protein	31.0554	21.9538	-1.41458		689250	689814	564
ECL_02656	gamma-glutamyltranspeptidase	11.0576	7.81689	-1.41458		2698281	2699865	1584
ECL_00106	uracil-xanthine permease	12.5828	8.89508	-1.41458		106356	107748	1392
ECL_01075	gamma-glutamyl phosphate reductase	13.9675	9.87396	-1.41458		1106435	1107689	1254
ECL_02722	nicotinate phosphoribosyltransferase	14.5596	10.2926	-1.41458		2761140	2762343	1203
ECL_02554	major facilitator transporter	15.7264	11.0401	-1.42447		2603143	2604358	1215
ECL_02514	spermidine/putrescine transport system substrate-binding protein	18.4614	12.9602	-1.42447		2560789	2561824	1035
ECL_02407	hypothetical protein	40.8281	28.6023	-1.42744		2458551	2459994	1443
ECL_03564	hypothetical protein	52.138	36.489	-1.42887		3654058	3655585	1527
ECL_5S02	5S ribosomal RNA	487.962	341.169	-1.43026		385861	385985	124
ECL_03971	hypothetical protein	16.8703	11.7731	-1.43295		4066657	4067884	1227
ECL_04205	hypothetical protein	20.8458	14.5474	-1.43295		4319238	4320231	993
ECL_04250	hypothetical protein	16.3119	11.3835	-1.43295		4362504	4363773	1269
ECL_00330	acetyl-CoA synthetase	21.9459	15.2746	-1.43675		340281	342240	1959
ECL_01738	DNA topoisomerase I	9.19339	6.3546	-1.44673		1750204	1752802	2598
ECL_04292	putative nucleoside transporter	19.0011	13.1339	-1.44673		4401039	4402296	1257
ECL_00786	peptide chain release factor 3	15.0217	10.3832	-1.44673		775748	777338	1590
ECL_01287	site-specific recombinase, phage integrase family	187.409	129.422	-1.44805		1325113	1326277	1164
ECL_05089	formate dehydrogenase-O large subunit	43.3278	29.8318	-1.4524		5227639	5228227	588
rpoC	DNA-directed RNA polymerase subunit beta' rpoC	12.8168	8.794	-1.45745		244451	248675	4224
ECL_03982	type I secretion system ATPase family protein	12.3434	8.46918	-1.45745		4088040	4090233	2193
ECL_05065	two-component system, OmpR family, sensor histidine kinase CpxA	40.5607	27.7858	-1.45976		5203580	5204954	1374
ECL_01022	tyrosine kinase	27.4278	18.7343	-1.46404		1049321	1051469	2148
ECL_02684	DNA helicase IV	14.874	10.1458	-1.46602		2721820	2723854	2034
ECL_01442	hypothetical protein	24.1257	16.4155	-1.46969		1460356	1461676	1320
fliM_1	flagellar motor switch protein FliM	163.191	110.883	-1.47173		3286243	3287248	1005
ECL_05032	phosphoenolpyruvate carboxylase	80.4554	54.4706	-1.47704		5167439	5170091	2652
ECL_00173	secretion protein HlyD family protein	281.488	189.668	-1.48411		167217	168354	1137
ECL_00452	hypothetical protein	29.8878	20.0355	-1.49174		464612	466157	1545
ECL_04849	outer membrane lipoprotein carrier protein LolA	2.62755	1.70269	-1.54318		4959077	4959683	606
ECL_04961	hypothetical protein	2.62755	1.70269	-1.54318		5082855	5083461	606
ECL_00190	hypothetical protein	3.40234	2.20476	-1.54318		187347	187815	468
ECL_00904	putative major pilin subunit	3.63538	2.35577	-1.54318		906153	906591	438
ECL_01842	heat-inducible protein	3.63538	2.35577	-1.54318		1869073	1869511	438
ECL_03956	chlorinating enzyme	5.07101	3.28608	-1.54318		4053497	4054439	942
ECL_03623	NADH dehydrogenase subunit K	5.2551	3.40538	-1.54318		3700684	3700987	303
ECL_00453	hypothetical protein	5.47181	3.5458	-1.54318		466200	466491	291
ECL_02004	phenazine biosynthesis protein PhzF family	6.05436	3.9233	-1.54318		2041020	2041809	789
ECL_04407	major tail sheath protein	6.78728	4.39825	-1.54318		4526064	4527237	1173
ECL_03127	alpha-acetolactate decarboxylase	7.04556	4.56561	-1.54318		3192023	3192701	678
ECL_02921	glutamine ABC transporter permease	7.23771	4.69013	-1.54318		2966727	2967387	660
ECL_01322	hypothetical protein	7.27076	4.71155	-1.54318		1345999	1346218	219
ECL_02297	hypothetical protein	7.27076	4.71155	-1.54318		2349414	2349633	219
ECL_03173	iron(III) ABC transporter ATP-binding protein	7.71461	4.99917	-1.54318		3238744	3239776	1032
secE	preprotein translocase subunit SecE	8.29321	5.37411	-1.54318		236579	236963	384
ECL_01173	6,7-dimethyl-8-ribityllumazine synthase	10.142	6.57216	-1.54318		1207188	1207659	471
ECL_00336	hypothetical protein	10.4072	6.74398	-1.54318		347552	347705	153
ECL_04342	hypothetical protein	10.9061	7.06732	-1.54318		4455657	4456095	438
ECL_03918	thioredoxin 2	11.3735	7.37021	-1.54318		4011470	4011890	420
ECL_01565	hypothetical protein	11.8276	7.66447	-1.54318		1589946	1591023	1077
ECL_04280	alanine racemase family protein	13.6094	8.81905	-1.54318		4391471	4392173	702
ECL_04150	prolipoprotein diacylglyceryl transferase	14.5415	9.42309	-1.54318		4264375	4265251	876
ECL_04730	hypothetical protein	14.5415	9.42309	-1.54318		4838739	4838958	219
ECL_01702	putative protease	15.4124	9.98745	-1.54318		1717608	1719261	1653
ECL_03453	hypothetical protein	16.0145	10.3776	-1.54318		3532898	3533594	696
ECL_00785	nucleotidase	16.4396	10.6531	-1.54318		774978	775656	678
ECL_00210	hypothetical protein	16.5864	10.7482	-1.54318		211262	211550	288
ECL_01162	S-adenosylmethionine--tRNA ribosyltransferase-isomerase	19.3276	12.5245	-1.54318		1196951	1198022	1071
ECL_00901	guanosine 5'-monophosphate oxidoreductase	25.9282	16.8018	-1.54318		902508	903552	1044
ECL_01156	hypothetical protein	27.2187	17.6381	-1.54318		1190372	1190489	117
ECL_02066	regulatory protein LysR	29.2007	18.9224	-1.54318		2102245	2103172	927
ECL_05047	1,4-dihydroxy-2-naphthoate octaprenyltransferase	34.5775	22.4067	-1.54318		5187459	5188380	921
ECL_02515	diguanylate phosphodiesterase	1.29455	0.838885	-1.54318		2561866	2563096	1230
ECL_02151	phenylacetate-CoA oxygenase subunit beta	2.13159	1.3813	-1.54318		2195259	2196006	747
ECL_03902	pyridoxine 5-phosphate synthase	2.17527	1.4096	-1.54318		3995475	3996207	732
ECL_03243	DNA cytosine methylase	2.26823	1.46984	-1.54318		3298453	3299155	702
ECL_04376	3,4-dihydroxy-2-butanone 4-phosphate synthase	2.4347	1.57772	-1.54318		4492863	4493517	654
ECL_05118	GTP-binding protein	2.52745	1.63782	-1.54318		5257910	5258540	630
ECL_04091	protein-L-isoaspartate O-methyltransferase	2.53955	1.64566	-1.54318		4193475	4194102	627
ECL_04844	hypothetical protein	2.66716	1.72836	-1.54318		4954694	4955291	597
ECL_03504	transcriptional regulator protein	2.68063	1.73709	-1.54318		3586132	3586726	594
ECL_01054	phosphoheptose isomerase	2.75008	1.78209	-1.54318		1086882	1087461	579
flhC	flagellar transcriptional activator FlhC	2.7644	1.79137	-1.54318		3322249	3322825	576
ECL_03473	bifunctional fructose-specific PTS IIA/HPr protein	2.81573	1.82463	-1.54318		3554506	3555637	1131
ECL_05146	F0F1 ATP synthase subunit delta	2.98183	1.93226	-1.54318		5292619	5293153	534
ECL_04751	3-dehydroquinate synthase	3.09484	2.0055	-1.54318		4860471	4861500	1029
ECL_03896	tRNA-specific adenosine deaminase	3.14062	2.03517	-1.54318		3990343	3990850	507
ECL_00418	type IV pilus biogenesis protein PilP	3.19738	2.07195	-1.54318		434121	434619	498
ECL_04608	stringent starvation protein B	3.19738	2.07195	-1.54318		4733770	4734268	498
ECL_04400	G/U mismatch-specific DNA glycosylase	3.21676	2.0845	-1.54318		4518820	4519315	495
wcaB	putative colanic acid biosynthesis acetyltransferase WcaB	3.23637	2.09721	-1.54318		3442749	3443241	492
ECL_01552	hypothetical protein	3.33116	2.15864	-1.54318		1574937	1576371	1434
ECL_01980	N-acetyltransferase GCN5	3.38067	2.19072	-1.54318		2016518	2016989	471
ECL_01847	GntR family transcriptional regulator	3.38786	2.19538	-1.54318		1872840	1874250	1410
ECL_02342	putative DNA-binding transcriptional regulator	3.49188	2.26278	-1.54318		2388343	2389255	912
ECL_03665	acetyl-CoA carboxylase, carboxyl transferase subunit beta	3.515	2.27777	-1.54318		3741914	3742820	906
ECL_03904	GTP-binding protein Era	3.515	2.27777	-1.54318		3997007	3997913	906
hisG	ATP phosphoribosyltransferase hisG	3.53844	2.29295	-1.54318		3396420	3397320	900
ECL_01914	LysR family transcriptional regulator	3.56218	2.30834	-1.54318		1947890	1948784	894
ECL_02483	hypothetical protein	3.56218	2.30834	-1.54318		2531969	2532416	447
ECL_02780	DoxX family protein	3.66045	2.37202	-1.54318		2835833	2836268	435
ECL_03860	nucleoside diphosphate kinase	3.68587	2.38849	-1.54318		3945414	3945846	432
ECL_04299	5-oxopent-3-ene-1,2,5-tricarboxylate decarboxylase	3.68587	2.38849	-1.54318		4407395	4408259	864
ECL_03938	hypothetical protein	3.93159	2.54773	-1.54318		4039097	4039502	405
ECL_01766	antimicrobial peptide ABC transporter	3.94621	2.5572	-1.54318		1780159	1780966	807
ECL_04138	hypothetical protein	3.94621	2.5572	-1.54318		4244456	4245263	807
ECL_02719	hypothetical protein	4.11446	2.66622	-1.54318		2758991	2759378	387
ECL_01428	AdoMet-dependent methyltransferase	4.28037	2.77373	-1.54318		1449588	1450332	744
ECL_02909	RND efflux system, outer membrane lipoprotein	4.28037	2.77373	-1.54318		2954392	2955880	1488
ECL_01588	translation-associated GTPase	4.37444	2.83469	-1.54318		1609105	1610197	1092
ECL_02944	hypothetical protein	4.46021	2.89028	-1.54318		2992541	2992898	357
ECL_04066	hypothetical protein	4.53646	2.93968	-1.54318		4170582	4170933	351
ECL_02781	pyruvate dehydrogenase	4.63146	3.00125	-1.54318		2836420	2838139	1719
ECL_00706	LacI family transcriptional regulator	4.73898	3.07092	-1.54318		698890	699898	1008
ECL_02460	glutamate dehydrogenase	4.73898	3.07092	-1.54318		2507431	2508775	1344
ECL_04607	hypothetical protein	4.73898	3.07092	-1.54318		4732677	4733349	672
ECL_04825	cell division protein FtsE	4.73898	3.07092	-1.54318		4938879	4939551	672
ECL_01643	hypothetical protein	4.82514	3.12675	-1.54318		1670885	1671215	330
ECL_03742	cell division protein ZipA	4.8398	3.13626	-1.54318		3819889	3820876	987
ECL_01749	translation initiation factor Sui1	4.86941	3.15544	-1.54318		1761850	1762177	327
ECL_03419	hypothetical protein	4.90314	3.1773	-1.54318		3493051	3495649	2598
ECL_00535	divalent-cation tolerance protein CutA	4.91449	3.18466	-1.54318		527792	528116	324
ECL_04308	two component LuxR family transcriptional regulator	5.03095	3.26012	-1.54318		4418683	4419316	633
ECL_03501	bicyclomycin/multidrug efflux system protein	5.32096	3.44805	-1.54318		3582232	3583429	1197
ECL_04238	putative ligase	5.33432	3.45671	-1.54318		4348935	4349532	597
ECL_04570	DNA-binding transcriptional regulator Nlp	5.5288	3.58274	-1.54318		4691094	4691382	288
ECL_01043	hypothetical protein	5.55775	3.6015	-1.54318		1073228	1073801	573
ECL_02911	Putative multidrug resistance protein K	5.81661	3.76924	-1.54318		2957483	2958578	1095
ECL_00240	transcription antitermination protein NusG	5.83259	3.77959	-1.54318		236964	237510	546
ECL_00261	transcriptional regulator HU subunit alpha	5.83259	3.77959	-1.54318		260952	261225	273
ECL_04068	hydrogenase expression/formation protein HypC	5.83259	3.77959	-1.54318		4171790	4172063	273
aceF	pyruvate dehydrogenase E2 component aceF	5.88805	3.81553	-1.54318		917178	919071	1893
ECL_00694	phage transcriptional regulator, AlpA	5.96365	3.86453	-1.54318		691346	691613	267
ECL_02024	XRE family transcriptional regulator	6.03142	3.90844	-1.54318		2059801	2060329	528
ECL_02503	adenylosuccinate lyase	6.08676	3.9443	-1.54318		2549815	2551123	1308
pal	peptidoglycan-associated outer membrane lipoprotein pal	6.10075	3.95337	-1.54318		3036921	3037443	522
ECL_03658	histidine/lysine/arginine/ornithine transport system substrate-binding protein	6.10075	3.95337	-1.54318		3734885	3735668	783
ECL_00208	glycyl-tRNA synthetase subunit beta	6.1538	3.98774	-1.54318		207294	209364	2070
ECL_02481	YbaK/prolyl-tRNA synthetase-associated domain protein	6.35647	4.11908	-1.54318		2531197	2531698	501
ECL_02043	hypothetical protein	6.43352	4.16901	-1.54318		2079060	2079555	495
ECL_00392	putative transposase	6.47275	4.19443	-1.54318		410295	410787	492
ECL_03984	Hcp family type VI secretion system effector	6.51246	4.22016	-1.54318		4091477	4091966	489
ECL_03905	ribonuclease III	6.63457	4.29929	-1.54318		3997909	3998629	720
ECL_04812	branched-chain amino acid transport system ATP-binding protein	6.69032	4.33542	-1.54318		4928260	4928974	714
ECL_02913	manganese transport regulator MntR	6.71855	4.35371	-1.54318		2959785	2960259	474
ECL_02096	LysR family transcriptional regulator	6.76134	4.38144	-1.54318		2150919	2151861	942
ECL_01880	4-oxalocrotonate tautomerase	6.89306	4.46679	-1.54318		1908547	1908778	231
ECL_00121	deoxyuridine 5'-triphosphate nucleotidohydrolase	6.98375	4.52557	-1.54318		121007	121463	456
pspB	phage shock protein B pspB	7.07687	4.58591	-1.54318		1794217	1794442	225
fliJ_1	flagellar biosynthesis chaperone fliJ	7.1725	4.64788	-1.54318		3283987	3284431	444
ECL_01597	peptide chain release factor 1	7.35132	4.76375	-1.54318		1618481	1619564	1083
ECL_04417	putative regulatory protein	7.47557	4.84427	-1.54318		4532584	4533010	426
ECL_04865	LysR family transcriptional regulator	7.47557	4.84427	-1.54318		4975048	4975900	852
ECL_00838	hypothetical protein	7.7484	5.02106	-1.54318		828490	829312	822
fliS	lagellar protein FliS	7.7484	5.02106	-1.54318		1373217	1373628	411
sucA_2	alpha-ketoglutarate decarboxylase sucA	7.79105	5.0487	-1.54318		3055776	3057411	1635
ECL_04983	putative outer membrane lipoprotein	7.80537	5.05798	-1.54318		5106392	5106596	204
ECL_05143	F0F1 ATP synthase subunit A	7.80537	5.05798	-1.54318		5290981	5291797	816
ECL_01201	thioesterase superfamily protein	7.98143	5.17207	-1.54318		1236329	1236728	399
ECL_03307	chemotaxis-specific methylesterase	8.22892	5.33245	-1.54318		3358970	3359357	387
ECL_02893	molybdopterin biosynthesis protein MoeB	8.45841	5.48116	-1.54318		2934382	2935135	753
ECL_04462	hypothetical protein	8.49224	5.50309	-1.54318		4583971	4584346	375
umuD	DNA polymerase V UmuD	8.56073	5.54747	-1.54318		2301451	2301823	372
ECL_03624	NADH dehydrogenase subunit J	8.607	5.57745	-1.54318		3700983	3701538	555
ECL_03680	hypothetical protein	8.65378	5.60777	-1.54318		3757255	3757807	552
ECL_03238	diguanylate cyclase	8.70107	5.63841	-1.54318		3294268	3294451	183
fliP_2	Flagellar biosynthetic protein FliP	8.70107	5.63841	-1.54318		3347089	3347821	732
ECL_04474	hypothetical protein	8.70107	5.63841	-1.54318		4593565	4593748	183
ECL_02809	arginine transporter permease subunit ArtQ	8.8831	5.75637	-1.54318		2865015	2865732	717
ECL_02417	50S ribosomal protein L20	8.92042	5.78055	-1.54318		2468071	2468428	357
ECL_00370	major fimbrial subunit PmfA	8.99602	5.82954	-1.54318		386455	386986	531
ECL_01543	hypothetical protein	8.99602	5.82954	-1.54318		1563959	1564313	354
ECL_01999	dihydrodipicolinate synthase	8.99602	5.82954	-1.54318		2035521	2036406	885
eF-P	elongation factor P eF-p	9.20402	5.96433	-1.54318		539344	539863	519
ECL_03922	putative lipoprotein	9.47795	6.14184	-1.54318		4016856	4017192	336
ECL_00806	trp operon repressor	9.65028	6.25351	-1.54318		799089	799419	330
ECL_01775	phage shock protein operon transcriptional activator	9.76869	6.33024	-1.54318		1792350	1793328	978
ECL_04752	putative shikimate kinase I	9.82899	6.36931	-1.54318		4861617	4862103	486
ECL_02489	hypothetical protein	10.0144	6.48949	-1.54318		2536039	2536198	159
ECL_02501	tRNA (5-methylaminomethyl-2-thiouridylate)-methyltransferase	10.0144	6.48949	-1.54318		2548026	2549139	1113
ECL_01602	calcium/proton antiporter	10.1236	6.56022	-1.54318		1622602	1623703	1101
ECL_01879	hypothetical protein	10.3061	6.6785	-1.54318		1907892	1908510	618
ECL_01768	binding-protein-dependent transport system inner membrane protein	10.7225	6.94834	-1.54318		1781959	1782850	891
ECL_00325	LysR family transcriptional regulator	10.7588	6.97182	-1.54318		336071	336959	888
ECL_04854	3-ketoacyl-ACP reductase	10.8763	7.04801	-1.54318		4964188	4964920	732
ECL_00156	NAD(P)H-dependent glycerol-3-phosphate dehydrogenase	10.9275	7.08118	-1.54318		151445	152465	1020
ECL_01404	chemotaxis protein CheA	10.9759	7.11256	-1.54318		1422250	1424281	2031
impM	type VI secretion system protein ImpM	11.1039	7.19546	-1.54318		1558747	1559464	717
ECL_01824	hypothetical protein	11.2929	7.31793	-1.54318		1847439	1847580	141
ftsQ	cell division protein FtsQ	11.3331	7.34398	-1.54318		892350	893193	843
ECL_02825	hypothetical protein	11.3331	7.34398	-1.54318		2879575	2881261	1686
ECL_02030	peptidase T	11.6509	7.54997	-1.54318		2066058	2067288	1230
ECL_01662	hypothetical protein	11.6652	7.55919	-1.54318		1684761	1685034	273
ECL_04126	SecY interacting protein Syd	11.6652	7.55919	-1.54318		4232512	4233058	546
ECL_02831	putative tail fiber protein	11.7948	7.64318	-1.54318		2886268	2886673	405
ECL_03073	hypothetical protein	11.7948	7.64318	-1.54318		3129784	3130054	270
ECL_03216	hypothetical protein	11.7948	7.64318	-1.54318		3276631	3277036	405
fliQ_1	flagellar biosynthesis protein FliQ	11.7948	7.64318	-1.54318		3288782	3289052	270
fliQ_2	Flagellar biosynthetic protein fliQ	11.7948	7.64318	-1.54318		3346810	3347080	270
ECL_05123	hypothetical protein	11.7948	7.64318	-1.54318		5264729	5264999	270
ECL_03962	hypothetical protein	11.9273	7.72905	-1.54318		4058566	4058833	267
ECL_03387	AsmA family protein	12.0433	7.80422	-1.54318		3450309	3452160	1851
ECL_02671	hypothetical protein	12.0628	7.81689	-1.54318		2711736	2711868	132
ECL_04240	ribose-5-phosphate isomerase A	12.0628	7.81689	-1.54318		4351129	4351789	660
ECL_04634	rod shape-determining protein mreB	12.2015	7.90673	-1.54318		4758820	4759864	1044
ECL_01436	hypothetical protein	12.3434	7.99867	-1.54318		1455997	1456126	129
ECL_01671	hypothetical protein	12.3434	7.99867	-1.54318		1691618	1691747	129
ECL_02071	hypothetical protein	12.3434	7.99867	-1.54318		2106103	2106232	129
ECL_02524	hypothetical protein	12.3434	7.99867	-1.54318		2574374	2574632	258
ECL_04783	hypothetical protein	12.3434	7.99867	-1.54318		4895711	4895840	129
tatC	sec-independent protein translocase protein TatC	12.3914	8.0298	-1.54318		5079568	5080339	771
comEA	competence protein ComEA	12.5378	8.12464	-1.54318		1235849	1236230	381
ECL_02008	DNA-binding transcriptional activator MarA	12.5378	8.12464	-1.54318		2044639	2045020	381
ECL_04133	hypothetical protein	12.5378	8.12464	-1.54318		4240693	4241074	381
ECL_00291	hypothetical protein	12.6373	8.18912	-1.54318		302582	302708	126
ECL_01531	hypothetical protein	12.6373	8.18912	-1.54318		1550725	1550851	126
ECL_02176	hypothetical protein	12.6373	8.18912	-1.54318		2224619	2224745	126
araF	L-arabinose ABC transporter substrate-binding protein araF	12.675	8.21356	-1.54318		1412164	1413169	1005
ECL_04746	tryptophanyl-tRNA synthetase	12.675	8.21356	-1.54318		4855727	4856732	1005
ECL_03638	hypothetical protein	12.867	8.33801	-1.54318		3717795	3718290	495
ECL_01489	diguanylate phosphodiesterase	12.9455	8.38885	-1.54318		1506845	1508444	1599
ECL_04917	glutathione reductase	12.9455	8.38885	-1.54318		5025741	5027094	1353
ECL_01969	bleomycin resistance protein	13.0516	8.45761	-1.54318		2006613	2006979	366
ECL_04711	hypothetical protein	13.2141	8.56289	-1.54318		4821923	4822646	723
ECL_00472	hypothetical protein	13.2691	8.59857	-1.54318		479540	479660	120
ECL_01399	universal stress protein UspC	13.2691	8.59857	-1.54318		1418150	1418510	360
ECL_02708	Virulence protein msgA	13.2691	8.59857	-1.54318		2750899	2751139	240
ECL_04441	hypothetical protein	13.4371	8.70742	-1.54318		4548555	4548792	237
ECL_05111	glutamine synthetase	13.5515	8.78152	-1.54318		5250896	5252306	1410
ECL_05138	DNA-binding transcriptional regulator AsnC	13.8762	8.99197	-1.54318		5285982	5286441	459
ECL_04106	sulfite reductase (NADPH) hemoprotein, alpha-component	14.1067	9.14134	-1.54318		4206075	4207881	1806
ECL_00803	LysR family transcriptional regulator	14.1537	9.17181	-1.54318		794211	795111	900
ECL_04836	putative inner membrane protein	14.345	9.29576	-1.54318		4948824	4949490	666
ECL_02727	hypothetical protein	14.423	9.34628	-1.54318		2767668	2768220	552
ECL_02362	pyruvate kinase	14.6496	9.49312	-1.54318		2408688	2410101	1413
ECL_03625	NADH dehydrogenase subunit I	14.662	9.50119	-1.54318		3701548	3702091	543
ECL_02318	lysozyme inhibitor	14.7435	9.55397	-1.54318		2369145	2369469	324
pgaD	biofilm PGA synthesis protein PgaD	14.8466	9.62078	-1.54318		4429924	4430353	429
ECL_01709	phage tail assembly protein T	14.8813	9.64326	-1.54318		1722110	1722431	321
ECL_01458	hypothetical protein	14.9511	9.68853	-1.54318		1478222	1478435	213
ECL_02056	LysR family transcriptional regulator	15.5094	10.0503	-1.54318		2089439	2090363	924
ECL_00464	hypothetical protein	15.6107	10.116	-1.54318		473726	474236	510
ECL_01033	hypothetical protein	15.743	10.2017	-1.54318		1060783	1061491	708
ECL_04606	hypothetical protein	15.743	10.2017	-1.54318		4731859	4732567	708
malF	maltose/maltodextrin transport system permease malF	15.862	10.2788	-1.54318		2687778	2689083	1305
ECL_04501	hypothetical protein	16.2066	10.5021	-1.54318		4620473	4620866	393
ECL_02283	hypothetical protein	17.1215	11.0949	-1.54318		2339292	2339478	186
ECL_02782	L-threonine aldolase	17.4803	11.3275	-1.54318		2838177	2839179	1002
ECL_01303	regulatory protein CII	17.4978	11.3388	-1.54318		1334514	1335060	546
ECL_04947	protoporphyrinogen oxidase	17.4978	11.3388	-1.54318		5068140	5068686	546
ECL_04072	iron complex transport system substrate-binding protein	17.5328	11.3615	-1.54318		4176477	4177476	999
ECL_00779	ferric hydroximate transport ferric iron reductase	18.1631	11.7699	-1.54318		770058	770847	789
ECL_02750	formate acetyltransferase 1	18.8314	12.203	-1.54318		2796648	2798931	2283
ECL_00595	primosomal replication protein N	18.9559	12.2837	-1.54318		587580	587748	168
ECL_00243	50S ribosomal protein L10	19.1843	12.4317	-1.54318		239094	239592	498
ECL_01564	hypothetical protein	20.083	13.0141	-1.54318		1589388	1589943	555
ECL_04660	DNA topoisomerase type IA Zn finger domain-containing protein	20.083	13.0141	-1.54318		4792702	4793257	555
aceE	pyruvate dehydrogenase E1 component aceE	20.3221	13.169	-1.54318		914500	917164	2664
proX	glycine betaine/proline transport system substrate-binding protein proX	20.783	13.4676	-1.54318		4122262	4123258	996
ECL_02591	hypothetical protein	20.9513	13.5767	-1.54318		2632895	2633123	228
ECL_03716	hypothetical protein	20.9513	13.5767	-1.54318		3792713	3792941	228
ECL_00463	hypothetical protein	21.6639	14.0385	-1.54318		473440	473587	147
ECL_03573	gp13	22.1152	14.331	-1.54318		3659832	3659976	144
ECL_04532	hypothetical protein	22.1152	14.331	-1.54318		4653226	4653802	576
ECL_04228	glycoside hydrolase family protein	22.2078	14.3909	-1.54318		4336654	4338088	1434
ECL_01055	glutamine amidotransferase	22.8063	14.7788	-1.54318		1087514	1088282	768
ECL_02653	allantoate transport membrane protein	23.9083	15.4929	-1.54318		2695651	2696317	666
ECL_03770	hypothetical protein	24.1257	15.6338	-1.54318		3852809	3853007	198
ECL_00484	hypothetical protein	24.403	15.8135	-1.54318		487957	488218	261
ECL_01445	DNA-binding transcriptional regulator HexR	24.5238	15.8918	-1.54318		1464400	1465309	909
ECL_04168	hypothetical protein	24.5725	15.9233	-1.54318		4284657	4284981	324
proV	glycine betaine/proline transport system ATP-binding protein proV	25.1485	16.2965	-1.54318		4119993	4121196	1203
ECL_01113	hypothetical protein	25.2745	16.3782	-1.54318		1146617	1147058	441
ECL_00076	hypothetical protein	25.6822	16.6424	-1.54318		76456	76642	186
ECL_00473	hypothetical protein	26.1032	16.9152	-1.54318		479692	479875	183
ECL_00033	hemolysin-coregulated protein	26.5383	17.1971	-1.54318		31682	32162	480
ECL_00212	putative outer membrane lipoprotein	26.8742	17.4148	-1.54318		211881	212592	711
ECL_01034	hypothetical protein	27.0297	17.5156	-1.54318		1061474	1062122	648
ECL_01337	hypothetical protein	29.9626	19.4161	-1.54318		1356102	1356474	372
ECL_05013	acetolactate synthase 2 regulatory subunit	30.1571	19.5422	-1.54318		5142228	5142492	264
ECL_02438	PTS system N,N'-diacetylchitobiose-specific transporter subunit IIC	30.4633	19.7407	-1.54318		2486548	2487907	1359
ECL_04421	putative phage tail protein	31.2215	20.2319	-1.54318		4534100	4534304	204
ECL_01763	hypothetical protein	33.4717	21.6901	-1.54318		1777981	1778314	333
ECL_01136	hypothetical protein	33.5927	21.7685	-1.54318		1172381	1172618	237
ECL_04971	homoserine/homoserine lactone efflux protein	35.8972	23.2618	-1.54318		5093905	5094526	621
ECL_01609	DsrE family protein	35.9841	23.3182	-1.54318		1627461	1627815	354
ECL_01264	putative outer membrane protein	38.9043	25.2105	-1.54318		1303305	1304451	1146
ECL_01035	hypothetical protein	44.9389	29.121	-1.54318		1062122	1063433	1311
ECL_05117	hypothetical protein	48.2514	31.2675	-1.54318		5257734	5257866	132
ECL_03567	hypothetical protein	50.5491	32.7565	-1.54318		3657724	3657850	126
ECL_05162	hypothetical protein	69.991	45.3551	-1.54318		5309731	5310004	273
ECL_00871	3-isopropylmalate dehydrogenase	113.735	73.7021	-1.54318		870019	871111	1092
ECL_00682	hypothetical protein	1.41916	0.919634	-1.54318		682284	683406	1122
ECL_02410	vitamin B12-transporter ATPase	2.10621	1.36485	-1.54318		2461601	2462357	756
ECL_04130	L-serine dehydratase 1	2.32792	1.50852	-1.54318		4237322	4238690	1368
ECL_03663	DedD protein	2.42359	1.57052	-1.54318		3739890	3740547	657
ECL_00070	hypothetical protein	2.55176	1.65357	-1.54318		69983	70607	624
cinA	competence damage-inducible protein A cinA	3.12215	2.02319	-1.54318		2086321	2086831	510
ECL_03735	hypothetical protein	4.02095	2.60563	-1.54318		3812783	3813179	396
csgE	curli assembly protein CsgE	4.08281	2.64571	-1.54318		2642587	2642977	390
flgF_2	flgF	4.31516	2.79628	-1.54318		3332350	3333088	738
ECL_03763	hypothetical protein	4.57556	2.96503	-1.54318		3841852	3842896	1044
ECL_02843	hypothetical protein	4.65584	3.01704	-1.54318		2895577	2895919	342
ECL_01498	long-chain-fatty-acid--CoA ligase	4.72211	3.05999	-1.54318		1516255	1517941	1686
ECL_04070	hydrogenase expression/formation protein HypE	4.72491	3.06181	-1.54318		4173183	4174194	1011
ECL_04567	50S ribosomal protein L21	5.10351	3.30714	-1.54318		4689325	4689637	312
ECL_02162	hypothetical protein	5.30765	3.43943	-1.54318		2209533	2209833	300
ECL_02414	integration host factor subunit alpha	5.30765	3.43943	-1.54318		2464015	2464315	300
narH	nitrate reductase 1 subunit beta narH	6.21991	4.03058	-1.54318		1648522	1650058	1536
ECL_03526	ribonucleotide-diphosphate reductase subunit beta	7.03933	4.56158	-1.54318		3616445	3617576	1131
pspA	phage shock protein A pspA	7.14034	4.62704	-1.54318		1793494	1794163	669
ECL_04333	hypothetical protein	7.58236	4.91347	-1.54318		4444654	4444864	210
ECL_00191	2,3-diketo-L-gulonate reductase	7.96945	5.16431	-1.54318		187825	188824	999
ECL_05137	asparagine synthetase AsnA	8.0176	5.19551	-1.54318		5284838	5285831	993
ECL_01589	peptidyl-tRNA hydrolase	8.16562	5.29143	-1.54318		1610323	1610908	585
ECL_02224	hypothetical protein	8.16562	5.29143	-1.54318		2276587	2276782	195
ECL_01560	ADP-ribosylglycohydrolase family protein	8.35851	5.41642	-1.54318		1585770	1586151	381
ECL_00022	hypothetical protein	9.15113	5.93005	-1.54318		23082	23430	348
ECL_02239	hypothetical protein	9.15113	5.93005	-1.54318		2290817	2291165	348
ECL_04433	hypothetical protein	9.15113	5.93005	-1.54318		4543364	4543538	174
ECL_03460	DNA-binding transcriptional regulator GalS	9.33898	6.05178	-1.54318		3539731	3540754	1023
ECL_04598	alcohol dehydrogenase	9.36645	6.06958	-1.54318		4716556	4717576	1020
ECL_00834	isoleucyl-tRNA synthetase	10.1744	6.59316	-1.54318		823449	826266	2817
ECL_00826	hypothetical protein	10.207	6.61429	-1.54318		816191	816347	156
ECL_02121	hypothetical protein	10.207	6.61429	-1.54318		2169059	2169371	312
ECL_02975	hypothetical protein	10.6153	6.87886	-1.54318		3022526	3022676	150
ECL_03628	NADH dehydrogenase subunit F	11.9006	7.71173	-1.54318		3705856	3707194	1338
ECL_00586	putative beta-lactamase-like protein	11.9609	7.75083	-1.54318		580440	581505	1065
ECL_03094	simple sugar transport system substrate-binding protein	11.9609	7.75083	-1.54318		3153355	3154420	1065
ECL_01529	putative ABC phosphate/phosphonate transporter, periplasmic ligand binding protein	12.4398	8.06116	-1.54318		1547577	1548345	768
ECL_05031	acetylornithine deacetylase	12.4398	8.06116	-1.54318		5166016	5167168	1152
ECL_01340	hypothetical protein	12.7384	8.25463	-1.54318		1358154	1358529	375
ECL_05149	F0F1 ATP synthase subunit beta	13.816	8.95296	-1.54318		5295653	5297036	1383
ECL_02202	putative fatty acid transport system, membrane protein	15.1647	9.82694	-1.54318		2254145	2254355	210
ECL_03406	DNA-binding transcriptional regulator BaeR	15.4164	9.99004	-1.54318		3479859	3480582	723
ECL_04953	FMN reductase	15.8776	10.2889	-1.54318		5075848	5076550	702
ECL_00031	hypothetical protein	16.0838	10.4225	-1.54318		30982	31477	495
ECL_02713	putative repressor protein	16.4154	10.6374	-1.54318		2754404	2755277	873
ECL_00943	aspartate alpha-decarboxylase	16.717	10.8328	-1.54318		949405	949786	381
ECL_01712	gp18	16.8497	10.9188	-1.54318		1725274	1726030	756
ECL_03839	putative stabilization protein	16.8497	10.9188	-1.54318		3922642	3922831	189
ECL_01669	hypothetical protein	18.6233	12.0682	-1.54318		1690713	1690884	171
ECL_03597	gp42	18.6233	12.0682	-1.54318		3676104	3676275	171
ompA_1	putative outer membrane lipoprotein ompA	19.2132	12.4504	-1.54318		218449	219112	663
ECL_00203	isochorismatase hydrolase	20.6409	13.3756	-1.54318		203276	203816	540
ECL_01276	putative cytoplasmic protein	22.4267	14.5328	-1.54318		1314381	1314594	213
ECL_03189	hypothetical protein	24.8796	16.1223	-1.54318		3258472	3258856	384
ECL_02200	hypothetical protein	29.2612	18.9616	-1.54318		2250958	2252917	1959
ECL_02437	PTS system N,N'-diacetylchitobiose-specific transporter subunit IIA	36.6045	23.7202	-1.54318		2486152	2486500	348
merT	mercuric ion transport protein merT	40.8281	26.4571	-1.54318		3908581	3908932	351
ECL_03159	putative integral membrane protein	42.7781	27.7208	-1.54318		3222124	3223129	1005
ECL_01291	hypothetical protein	52.0358	33.7199	-1.54318		1327818	1328124	306
ECL_00477	hypothetical protein	54.6376	35.4059	-1.54318		481720	481924	204
ECL_00425	hypothetical protein	99.5185	64.4893	-1.54318		440745	440889	144
ECL_04058	NADH ubiquinone oxidoreductase, 20 kDa subunit	109.885	71.2069	-1.54318		4163448	4164216	768
ECL_02087	putative multidrug efflux protein	1211.5	766.964	-1.5796		2139414	2140497	1083
ECL_00344	ribose ABC superfamily permease	49.5594	31.0792	-1.59462		354420	355416	996
ECL_02244	RND transporter, hydrophobe/amphiphile efflux-1 (HAE1) family	14.499	9.05996	-1.60033		2295285	2298360	3075
ECL_01949	Malto-oligosyltrehalose trehalohydrolase	20.517	12.7172	-1.61332		1982104	1983889	1785
ECL_00910	aromatic amino acid transporter	25.5511	15.8048	-1.61666		911704	913075	1371
ECL_04772	putative transcription accessory protein	12.9788	7.96779	-1.62891		4881488	4883819	2331
ECL_02834	tail fiber protein	28.907	17.6915	-1.63395		2888253	2890236	1983
ECL_03061	hypothetical protein	24.3208	14.8331	-1.63963		3119687	3120800	1113
ECL_01758	acridine efflux pump	16.9721	10.3316	-1.64274		1771338	1774434	3096
ECL_01728	bifunctional glutamine amidotransferase/anthranilate phosphoribosyltransferase	15.9629	9.69764	-1.64606		1740929	1742525	1596
ECL_00560	hypothetical protein	22.5144	13.6584	-1.64839		549006	552330	3324
ECL_02127	hypothetical protein	17.1954	10.4	-1.65341		2176246	2177635	1389
ECL_00622	LacI family transcriptional regulator	22.9437	13.8767	-1.65341		616434	617475	1041
ECL_03042	2-octaprenyl-3-methyl-6-methoxy-1,4-benzoquinol hydroxylase	20.3099	12.2837	-1.65341		3099411	3100587	1176
ECL_00338	putative membrane-bound beta-hydroxylase	492.228	296.268	-1.66143		348463	349372	909
ECL_00647	dihydroorotase	19.658	11.8287	-1.66188		641598	642732	1134
ECL_04016	ribonucleotide-diphosphate reductase subunit beta	23.221	13.9727	-1.66188		4118700	4119660	960
ECL_03980	putative outer membrane adhesin like protein	192.883	115.585	-1.66876		4075916	4086557	10641
ECL_04368	putative fimbrial protein	35.9372	21.4964	-1.67178		4482736	4483312	576
ECL_01652	outer membrane protein W	32.7012	19.5607	-1.67178		1677638	1678271	633
ECL_01931	hypothetical protein	1562.1	928.721	-1.68199		1963727	1965098	1371
ECL_04307	integral membrane sensor hybrid histidine kinase	10.6865	6.34794	-1.68347		4416899	4418687	1788
ECL_00169	mannitol-1-phosphate 5-dehydrogenase	16.6297	9.87826	-1.68347		163042	164191	1149
secF	preprotein translocase subunit SecF	19.658	11.6771	-1.68347		1201445	1202417	972
ECL_03390	putative sensor protein	39.8786	23.6884	-1.68347		3453814	3457168	3354
ECL_00003	recombination protein F	17.791	10.5681	-1.68347		2514	3588	1074
ECL_03095	simple sugar transport system permease	19.1843	11.3957	-1.68347		3154439	3155435	996
ECL_00761	hypothetical protein	36.8161	21.8692	-1.68347		756472	756991	519
ECL_03140	Rhs family protein	45.6331	26.9046	-1.69611		3200342	3204599	4257
ECL_05135	regulatory ATPase RavA	11.7002	6.89264	-1.6975		5281896	5283393	1497
ECL_02898	hypothetical protein	27.8683	16.4173	-1.6975		2940459	2941716	1257
manB	mannose-1-phosphate guanylyltransferase (GDP) manB	12.1888	7.18044	-1.6975		3433757	3435194	1437
ECL_02292	Co/Zn/Cd cation transporter	18.6531	10.9886	-1.6975		2345242	2346181	939
ECL_03169	phenylalanine transporter	22.9272	13.3714	-1.71464		3232319	3233708	1389
ECL_02552	ribonuclease E	5.12817	2.99081	-1.71464		2598950	2602055	3105
ECL_03736	glutamyl-tRNA synthetase	11.245	6.55823	-1.71464		3813222	3814638	1416
ECL_03847	hypothetical protein	14.0414	8.18912	-1.71464		3932083	3933217	1134
ECL_04073	iron complex transport system permease	15.34	8.94649	-1.71464		4177475	4178513	1038
ECL_00797	lipoate-protein ligase A	15.6568	9.13123	-1.71464		787480	788497	1017
ECL_03080	alkyl hydroperoxide reductase subunit F	20.3358	11.8601	-1.71464		3135847	3137413	1566
ECL_04464	Arginine/ornithine antiporter	23.127	13.488	-1.71464		4585646	4587023	1377
ECL_04469	putative porin	29.1629	17.0082	-1.71464		4590258	4590804	546
ECL_01689	hypothetical protein	30.6801	17.893	-1.71464		1704983	1705502	519
ECL_01246	ferrochelatase	16.5347	9.64326	-1.71464		1282630	1283593	963
ECL_01637	peptide/nickel transport system substrate-binding protein	38.0512	22.1287	-1.71954		1664389	1666021	1632
ECL_03123	choline dehydrogenase	18.1703	10.5352	-1.72473		3187218	3188883	1665
ECL_01984	altronate oxidoreductase	20.8358	12.0806	-1.72473		2019368	2020820	1452
ECL_04784	transcriptional regulator MalT	1069.92	616.846	-1.7345		4895984	4898642	2658
ECL_04915	oligopeptidase A	7.01452	4.04045	-1.73608		5022571	5024614	2043
ECL_00572	hypothetical protein	11.3735	6.55129	-1.73608		564857	566117	1260
ECL_03475	sugar efflux transporter	12.1241	6.98361	-1.73608		3555994	3557176	1182
mcp	mcp	12.3116	7.09161	-1.73608		3342502	3343666	1164
narG	nitrate reductase 1 subunit alpha narG	19.1382	11.0238	-1.73608		1644782	1648526	3744
ECL_00630	inorganic pyrophosphatase	26.9881	15.5454	-1.73608		625778	626309	531
ECL_03978	major facilitator transporter	33.0962	19.0638	-1.73608		4073205	4074504	1299
ECL_02035	glucan biosynthesis protein D	8.65378	4.98468	-1.73608		2070570	2072226	1656
ECL_01513	D-amino acid dehydrogenase small subunit	11.0321	6.3546	-1.73608		1527763	1529062	1299
ECL_04860	polysaccharide deacetylase domain-containing protein	15.8701	9.14134	-1.73608		4969086	4969989	903
ECL_01782	multiple sugar transport system permease	16.2479	9.35899	-1.73608		1798261	1799143	882
ECL_00987	DNA polymerase III subunit alpha	20.5723	11.8499	-1.73608		998146	1001629	3483
ECL_00918	aconitate hydratase 2	10.4192	5.95744	-1.74894		923512	926110	2598
ECL_00048	Beta-glucosidase	19.7009	11.2645	-1.74894		46887	48261	1374
ECL_02001	hypothetical protein	23.2552	13.2968	-1.74894		2037896	2039060	1164
ECL_01263	hypothetical protein	11.2087	6.40887	-1.74894		1300708	1303123	2415
ECL_02890	peptide/nickel transport system ATP-binding protein	21.2646	12.1262	-1.75361		2930137	2932009	1872
ECL_04317	bifunctional glutathionylspermidine amidase/glutathionylspermidine synthetase	21.3674	12.1848	-1.75361		4430400	4432263	1863
ECL_02435	6-phospho-beta-glucosidase	18.7882	10.6531	-1.76363		2483838	2485194	1356
ECL_03921	phosphatidylserine synthase	9.37334	5.31479	-1.76363		4015465	4016824	1359
ECL_02328	aldo/keto reductase	14.2011	8.05218	-1.76363		2377336	2378233	897
ECL_01089	hypothetical protein	17.0527	9.66908	-1.76363		1122955	1123702	747
blc	outer membrane lipoprotein Blc	24.2636	13.7577	-1.76363		87234	87759	525
cysP	sulfate transport system substrate-binding protein csyP	25.125	14.2462	-1.76363		3830608	3831622	1014
ECL_04318	putative S-transferase	43.9254	24.9062	-1.76363		4432446	4433316	870
ECL_01310	hypothetical protein	45.6572	25.8882	-1.76363		1338815	1339373	558
ECL_03644	PTS system ascorbate-specific transporter subunit IIC	9.15113	5.18879	-1.76363		3724480	3725872	1392
ECL_01345	hypothetical protein	10.2812	5.82954	-1.76363		1362219	1364697	2478
ECL_01997	hypothetical protein	10.4584	5.93005	-1.76363		2032967	2034185	1218
ECL_03349	UDP-glucose 6-dehydrogenase	10.9155	6.1892	-1.76363		3405710	3406877	1167
ECL_01945	LysR family transcriptional regulator	14.3936	8.16136	-1.76363		1978270	1979155	885
ECL_02451	pyridine nucleotide-disulfide oxidoreductase dimerization subunit	18.6233	10.5597	-1.76363		2499940	2500624	684
ECL_02427	putative regulatory protein	23.7214	13.4503	-1.76363		2475798	2476335	537
ECL_02155	Hcp family type VI secretion system effector	26.3734	14.954	-1.76363		2199780	2200263	483
ECL_02080	cytochrome b561	47.9788	27.2045	-1.76363		2133101	2133632	531
ECL_02857	replication protein A	100.649	57.0691	-1.76363		2905758	2907783	2025
ECL_02146	3-hydroxybutyryl-CoA dehydrogenase	16.761	9.41318	-1.78059		2190694	2192119	1425
ECL_01206	pyridoxal-5'-phosphate-dependent protein subunit beta	45.6245	25.6233	-1.78059		1240871	1241918	1047
ECL_03162	MscS mechanosensitive ion channel	19.1843	10.7741	-1.78059		3225633	3226878	1245
ECL_00780	diguanylate cyclase	84.6619	47.4768	-1.78323		770938	771916	978
ECL_04781	maltodextrin phosphorylase	14.6326	8.18912	-1.78684		4892959	4895353	2394
ECL_04525	tagatose-6-phosphate ketose/aldose isomerase	60.9756	34.1249	-1.78684		4645169	4646318	1149
ECL_03398	putative outer membrane usher protein	18.5225	10.3473	-1.79009		3464995	3467488	2493
ECL_00737	hypothetical protein	8.5805	4.76595	-1.80037		730271	731570	1299
ECL_02854	phage portal protein	11.1908	6.21584	-1.80037		2904137	2905133	996
ECL_04809	glycerol-3-phosphate transporter permease	13.175	7.31793	-1.80037		4924856	4925702	846
phnE	phosphonate ABC transporter inner membrane subunit PhnE	14.2898	7.93714	-1.80037		368665	369445	780
ECL_04032	recombination regulatory protein RecX	22.2476	12.3572	-1.80037		4138628	4139129	501
ECL_02298	PTS system, maltose and glucose-specific IIBC component	23.6647	13.1443	-1.80037		2350552	2351023	471
ECL_04300	citrate carrier protein	8.18361	4.5455	-1.80037		4408276	4409638	1362
hslU	ATP-dependent HslUV protease ATP-binding subunit HslU	8.36792	4.64788	-1.80037		5186060	5187392	1332
ECL_02745	3-phosphoshikimate 1-carboxyvinyltransferase	8.68074	4.82163	-1.80037		2790149	2791433	1284
ECL_04838	major facilitator superfamily transporter	9.15113	5.0829	-1.80037		4950124	4951342	1218
ECL_03056	DNA polymerase III subunit delta	10.8005	5.999	-1.80037		3115008	3116040	1032
mglC	methyl-galactoside transport system permease mglC	11.0248	6.12361	-1.80037		3535810	3536821	1011
ECL_00559	lysyl-tRNA synthetase	11.3968	6.33024	-1.80037		547985	548963	978
ECL_03773	hypothetical protein	12.8116	7.11606	-1.80037		3855840	3856710	870
ECL_00253	hypothetical protein	14.7435	8.18912	-1.80037		253459	254215	756
ECL_03014	LamB/YcsF family protein	15.1031	8.38885	-1.80037		3063715	3064453	738
ECL_00062	hypothetical protein	16.7358	9.29576	-1.80037		61398	62064	666
ECL_00613	putative transcriptional regulator	19.975	11.0949	-1.80037		605065	605623	558
ECL_00707	hypothetical protein	20.4703	11.37	-1.80037		700083	701172	1089
ECL_01104	hypothetical protein	21.6009	11.998	-1.80037		1138545	1139061	516
ECL_00703	hypothetical protein	24.4431	13.5767	-1.80037		696779	697235	456
ECL_02234	putative protease	27.2187	15.1184	-1.80037		2286614	2287433	819
ECL_02379	putative fimbrial protein	35.2724	19.5917	-1.80037		2425905	2426853	948
ECL_04615	serine protease	57.034	31.679	-1.80037		4738231	4739599	1368
ECL_02638	hypothetical protein	22.1152	12.2837	-1.80037		2678603	2679107	504
ECL_03153	hypothetical protein	29.7229	16.5093	-1.80037		3217960	3218335	375
ECL_01099	major facilitator family transporter	54.953	30.399	-1.80772		1133169	1134357	1188
ECL_00228	phosphoethanolamine transferase	58.7599	32.4592	-1.81027		225146	226799	1653
ECL_01025	hemolysin	67.1855	37.0065	-1.8155		1051765	1052713	948
sdhA	succinate dehydrogenase flavoprotein subunit sdhA	18.0226	9.92705	-1.8155		3058370	3060137	1767
ECL_00122	bifunctional phosphopantothenoylcysteine decarboxylase/phosphopantothenate synthase	17.0369	9.34166	-1.82376		121443	122658	1215
ECL_03407	putative protease	15.1981	8.33342	-1.82376		3480745	3482107	1362
ECL_02643	beta-galactosidase	99.0349	54.1485	-1.82895		2683623	2685681	2058
ECL_04177	oligogalacturonide lyase	25.7259	14.0385	-1.83252		4294535	4295711	1176
rcsB	two-component system, NarL family, captular synthesis response regulator RcsB	46.4725	25.3598	-1.83252		3606470	3607121	651
[truncated: 2,523 more rows]
