# Supplementary material for: Landscape of in vivo Fitness-Associated Genes of Enterobacter cloacae Complex
Source: Front Microbiol. 2020 Jul 10;11:1609. doi: 10.3389/fmicb.2020.01609 (PMC7365913; doi:10.3389/fmicb.2020.01609)
Supplement: TABLE S7 — Tn insertion mutants with a negative phenotype for larvae of G. mellonella colonization (changes < −10-fold). [file Table_7.xls]

## Sheet: FC-<10
TABLE S7 Tn insertion mutants with a negative phenotype for larvae of G. mellonella colonization (changes < -10-fold).
Feature ID	Product	LB-RPKM	T48 - RPKM	Fold Change T48/LB		start	stop	Size
ECL_01421	hypothetical protein	4755.22	7.01924	-677.4		1441977	1442124	147				genes selected for the construction of the mutant strains
ECL_02247	NAD-dependent epimerase/dehydratase family protein	3853.69	12.6665	-304.244		2299195	2300254	1059
ECL_00103	hypothetical protein	1056.11	3.50962	-300.92		100746	101040	294				genes mentioned in the manuscript
ECL_04577	putative ABC transport system ATP-binding protein	1102.66	3.80749	-289.603		4695426	4696239	813
ECL_01467	hypothetical protein	2149.6	10.162	-211.534		1484134	1486774	2640
fliI_1	flagellum-specific ATP synthase fliI	477.34	2.25783	-211.415		3282595	3283966	1371
merF	mercury ion transport protein MerF	1488.73	8.38885	-177.466		3909225	3909471	246
ECL_00056	TetR family transcriptional regulator	1536.43	9.05113	-169.75		57395	57965	570
ECL_05133	D-ribose pyranase	815.104	4.91347	-165.892		5279190	5279610	420
ECL_00625	hypothetical protein	1551.82	11.4739	-135.249		620072	623849	3777
ECL_01470	putative solute/DNA competence effector	2014.13	15.0193	-134.102		1488746	1489433	687
flgC_1	flagellar basal body rod protein FlgC	326.322	2.54773	-128.084		2613461	2613866	405
fliP_1	flagellar biosynthesis protein FliP	159.661	1.39814	-114.195		3288034	3288772	738
fliE_1	flagellar hook-basal body protein FliE	353.844	3.27565	-108.022		3278679	3278994	315
ECL_02336	NLP/P60 protein	2522.16	23.996	-105.108		2384071	2384845	774
ECL_00919	hypothetical protein	3596.92	36.9525	-97.3389		926299	926662	363
ECL_04254	L-aspartate dehydrogenase	384.134	4.0149	-95.6771		4368285	4369056	771
fliO_1	flagellar biosynthesis protein FliO	522.273	5.50309	-94.9055		3287660	3288035	375
ECL_00961	hypothetical protein	1395.81	14.8821	-93.7909		971213	971837	624
ECL_00066	putative fimbrial protein	1314.66	14.1105	-93.1694		66438	67023	585
ECL_04576	putative ABC transport system permease	972.053	10.5423	-92.2049		4694636	4695419	783
ECL_02925	putative SAM-dependent methyltransferase	486.535	5.73238	-84.8748		2971401	2971581	180
ECL_04573	STAS domain-containing protein	297.878	3.50962	-84.8748		4693136	4693430	294
ECL_00013	putative ATP/GTP-binding protein	1491.32	17.6166	-84.6544		14100	15330	1230
ECL_01485	PTS system mannose-specific transporter subunit IID	605.521	7.2664	-83.3316		1502140	1502992	852
ECL_01415	chemotaxis-specific methylesterase	650.567	7.86155	-82.7529		1436108	1437158	1050
ECL_04998	UDP-N-acetyl-D-mannosamine dehydrogenase	593.802	7.3527	-80.7597		5123048	5124311	1263
ECL_04375	putative fimbrial protein	1844.9	23.3842	-78.895		4491759	4492818	1059
ompA_4	putative outer membrane lipoprotein ompA	1097.57	14.8617	-73.8521		4037201	4037687	486
gspH	general secretion pathway protein H gspH	311.251	4.24621	-73.301		2851853	2852339	486
ECL_00654	addiction module antitoxin	3955.6	54.3068	-72.838		648072	648357	285
ECL_02544	malonyl CoA-acyl carrier protein transacylase	160.942	2.21899	-72.5294		2592881	2593811	930
ECL_00353	hypothetical protein	1877.55	28.7882	-65.2196		363465	364146	681
ECL_03182	hypothetical protein	111.014	1.70269	-65.1993		3249581	3252005	2424
gltL	glutamate/aspartate transport ATP-binding protein gltL	92.1163	1.42125	-64.8135		3109208	3109934	726
ECL_03818	putative resolvase	90.6185	1.39814	-64.8135		3905812	3906550	738
ECL_01476	hypothetical protein	464.42	7.16548	-64.8135		1495434	1495578	144
ECL_02487	hypothetical protein	387.689	5.98162	-64.8135		2535308	2535653	345
ECL_01064	hypothetical protein	1717.62	27.4677	-62.5323		1095382	1096246	864
flgH_1	flagellar L-ring protein FlgH	359.841	5.82954	-61.7271		2609178	2609886	708
csgD	sgAB operon transcriptional regulatory protein csgD	291.065	4.75497	-61.2127		2641932	2642583	651
ECL_01693	hypothetical protein	191.665	3.18466	-60.184		1709140	1709464	324
ECL_03361	hypothetical protein	240.974	4.03847	-59.6696		3419619	3421152	1533
ECL_03397	putative fimbrial protein	1470.19	24.8864	-59.076		3463374	3464991	1617
ECL_03563	putative phage head morphogenesis protein	2271.68	39.7445	-57.1569		3653310	3653985	675
ECL_03686	VacJ family lipoprotein	3000.62	53.4413	-56.1479		3764254	3765007	753
ECL_02142	phenylacetic acid degradation operon negative regulatory protein PaaX	934.009	16.7505	-55.7602		2186666	2187590	924
ECL_03124	cold-shock protein	235.149	4.35371	-54.0112		3188927	3189401	474
ECL_00385	hypothetical protein	442.304	8.18912	-54.0112		403339	403591	252
ECL_04182	spore germination protein	515.795	9.70095	-53.1695		4299632	4300802	1170
ECL_00405	hypothetical protein	795.505	14.9902	-53.0682		422345	423584	1239
ECL_00284	PTS system lactose/cellobiose family transporter subunit IIC	866.134	16.4362	-52.6967		294328	296023	1695
ECL_04647	hypothetical protein	328.109	6.25351	-52.4681		4771934	4772099	165
ECL_04414	phage tail-like protein	122.484	2.4052	-50.9249		4531618	4532047	429
ECL_02593	glucan biosynthesis protein G	775.655	15.2716	-50.7907		2635728	2637282	1554
ECL_00593	hypothetical protein	749.994	14.954	-50.1533		586412	586688	276
ECL_04726	triphosphoribosyl-dephospho-CoA synthase	239.401	4.81039	-49.7675		4834979	4835837	858
flgF_1	flagellar basal body rod protein FlgF	67.3988	1.36485	-49.3817		2610728	2611484	756
ECL_03589	hypothetical protein	485.271	9.82694	-49.3817		3672198	3672408	210
ECL_04231	glycine cleavage system protein H	261.3	5.29143	-49.3817		4341970	4342360	390
ECL_04519	tagatose 6-phosphate kinase	306.773	6.31088	-48.6101		4639883	4641191	1308
ECL_00554	transcriptional regulator	285.377	5.88943	-48.4558		543477	544353	876
cyoB	cytochrome o ubiquinol oxidase subunit I cyoB	424.452	8.80577	-48.2016		1220526	1222518	1992
ECL_00172	hypothetical protein	414.8	8.67083	-47.8385		166858	167215	357
ECL_03930	gluconolactonase	330.132	7.09161	-46.5525		4031560	4032433	873
ECL_02884	hypothetical protein	274.534	5.93005	-46.2953		2925191	2925365	174
ECL_03587	Cro protein	241.257	5.21126	-46.2953		3670305	3670503	198
ECL_04548	tRNA pseudouridine synthase B	1113.44	24.9549	-44.618		4668513	4669464	951
ECL_00134	lipopolysaccharide biosynthesis protein WalW	480.85	10.7819	-44.5979		132069	133026	957
ECL_02256	aminobenzoyl-glutamate utilization protein B	285.204	6.42217	-44.4092		2309126	2310572	1446
ECL_00614	hypothetical protein	438.458	9.96936	-43.9806		605947	606154	207
fliL_1	flagellar biosynthesis protein FliL	219.229	4.98468	-43.9806		3285825	3286239	414
ECL_01673	endodeoxyribonuclease RusA	254.232	5.78055	-43.9806		1692090	1692447	357
ECL_02215	putative osmoprotectant transport system permease	619.226	14.331	-43.209		2265181	2265829	648
ECL_04242	hypothetical protein	474.895	11.1399	-42.6303		4352858	4353599	741
ECL_03286	methyl-accepting chemotaxis protein	356.001	8.38885	-42.4374		3343778	3344270	492
ECL_01471	carboxy-terminal protease	3298.05	78.0544	-42.2532		1489452	1491501	2049
ECL_03827	putative resolvase	212.306	5.03331	-42.1802		3911781	3912396	615
gltK	glutamate/aspartate transport system permease gltK	63.6918	1.52864	-41.6658		3108534	3109209	675
ECL_02534	ferric-rhodotorulic acid outer membrane transporter	738.709	17.9039	-41.2597		2582012	2584202	2190
ECL_00388	hypothetical protein	309.936	7.5316	-41.1514		405590	406001	411
ECL_03353	sugar transferase	264.829	6.46239	-40.98		3410733	3412170	1437
ECL_02604	hypothetical protein	195.743	4.87862	-40.1226		2644317	2644740	423
ECL_01060	Na(+)-translocating NADH-quinone reductase subunit D	129.576	3.22951	-40.1226		1092652	1093291	639
ECL_02768	ATP-dependent Clp protease adaptor protein ClpS	128.971	3.21442	-40.1226		2822901	2823222	321
ECL_05100	putative phosphatase	411.343	10.3183	-39.8654		5237262	5237862	600
ECL_01062	NADH:ubiquinone oxidoreductase, na(+)-translocating, F subunit	369.454	9.27297	-39.8421		1093904	1095128	1224
ECL_01990	glutaminase	5498.32	138.022	-39.8364		2025643	2026570	927
ECL_02393	hypothetical protein	340.616	8.57179	-39.7368		2444434	2445397	963
ECL_03154	beta-lactamase domain-containing protein	481.727	12.1502	-39.6478		3218334	3219438	1104
flgE_1	flagellar hook protein FlgE	1148.45	29.0175	-39.578		2611504	2612713	1209
ECL_03813	hypothetical protein	1761.53	44.8621	-39.2653		3902113	3902320	207
ECL_04769	osmolarity response regulator	674.514	17.1971	-39.2224		4879976	4880696	720
ECL_05158	6-phosphogluconate phosphatase	361.016	9.29576	-38.8367		5306002	5306668	666
ECL_00693	hypothetical protein	2983.27	77.0907	-38.6982		690851	691025	174
ECL_04924	LysR family transcriptional regulator	44.2304	1.14648	-38.5795		5033293	5034193	900
ECL_00495	UspA domain-containing protein	189.559	4.91347	-38.5795		496423	496843	420
ECL_03874	ferredoxin, 2Fe-2S type, ISC system	118.474	3.07092	-38.5795		3965353	3965689	336
ECL_05092	formate dehydrogenase subunit gamma	438.132	11.3566	-38.5795		5231601	5232237	636
ECL_01059	Na+-translocating NADH-quinone reductase subunit C	640.924	16.8727	-37.9859		1091865	1092660	795
ECL_00909	sugar (glycoside-Pentoside-hexuronide) transporter	525.131	13.8746	-37.8485		910125	911538	1413
ECL_00307	tRNA-dihydrouridine synthase A	386.883	10.3597	-37.3449		316259	317255	996
rutB	putative isochorismatase family protein RutB	110.768	2.99081	-37.0363		2667797	2668487	690
ECL_00380	Macrolide-specific efflux protein	66.3457	1.79137	-37.0363		396856	398008	1152
ECL_00813	hypothetical protein	1005.66	27.1534	-37.0363		804432	804546	114
ECL_01729	anthranilate synthase component I	42.0408	1.13513	-37.0363		1742524	1743433	909
ECL_04471	hypothetical protein	126.122	3.40538	-37.0363		4592118	4592421	303
ECL_00117	hypothetical protein	2451.1	66.8778	-36.6505		117792	118656	864
ECL_03757	putative acetyltransferase	265.383	7.2664	-36.5219		3833861	3834287	426
ECL_01895	TetR family transcriptional regulator	774.033	21.4964	-36.0075		1928025	1928601	576
ECL_04591	aerobic respiration control sensor protein ArcB	747.71	20.778	-35.9856		4706031	4708365	2334
ECL_00222	molybdopterin guanine dinucleotide-containing S/N-oxide reductase	574.653	15.9973	-35.9218		219276	221598	2322
ECL_03515	multidrug transporter membrane protein/ATP-binding component	202.427	5.6487	-35.836		3597278	3598922	1644
ECL_02769	DNA replication inhibitor	329.935	9.29576	-35.4931		2823489	2823711	222
ECL_01465	hypothetical protein	152.595	4.29929	-35.4931		1482270	1482510	240
menC	O-succinylbenzoate synthase menC	37.9118	1.06815	-35.4931		3687065	3688031	966
ECL_04012	hypothetical protein	108.032	3.04374	-35.4931		4115345	4115684	339
ECL_05034	fructose-6-phosphate aldolase	607.618	17.1193	-35.4931		5171077	5171740	663
ECL_03104	hypothetical protein	426.92	12.4617	-34.2586		3163736	3164150	414
ECL_02531	fibronectin-binding protein B	270.297	7.96164	-33.9499		2580267	2580915	648
flgJ_2	flgJ	228.212	6.72201	-33.9499		3328752	3329673	921
ECL_03737	hypothetical protein	102.428	3.01704	-33.9499		3815232	3815574	342
ECL_04014	ribonucleotide reductase stimulatory protein	340.93	10.0421	-33.9499		4116163	4116574	411
ECL_05007	peptidyl-prolyl cis-trans isomerase C	1338.21	40.2486	-33.2485		5134891	5135173	282
ECL_01344	hypothetical protein	187.073	5.63841	-33.1783		1361867	1362233	366
ibpB	heat shock chaperone ipbB	77.9446	2.4052	-32.4067		16520	16949	429
rcsA	capsular biosynthesis positive transcription factor	214.348	6.61429	-32.4067		3290140	3290764	624
ECL_04337	hypothetical protein	259.211	7.99867	-32.4067		4449083	4449341	258
ECL_00617	putative oligogalacturonide transporter	765.289	23.996	-31.8924		610145	611693	1548
ECL_00041	putative transcriptional regulator	398.515	12.5693	-31.7053		40627	41530	903
ECL_02889	peptide/nickel transport system substrate-binding protein	233.826	7.37499	-31.7053		2928575	2930114	1539
ECL_00646	hypothetical protein	203.377	6.42884	-31.6352		640914	641556	642
ECL_03448	hypothetical protein	227.868	7.20299	-31.6352		3528137	3528710	573
ECL_03630	NADH:ubiquinone oxidoreductase, chain C,D	234.914	7.4397	-31.5758		3707693	3709496	1803
ECL_00623	methionine sulfoxide reductase A	667.163	21.1362	-31.565		617475	618012	537
ECL_00321	hypothetical protein	638.306	20.2319	-31.5494		331107	331566	459
ECL_04244	small-conductance mechanosensitive channel	150.849	4.82727	-31.2494		4354472	4355327	855
ECL_00816	threonine synthase	626.031	20.0433	-31.2339		808051	809338	1287
ECL_05053	ferredoxin-NADP reductase	215.29	6.90648	-31.1722		5193786	5194533	747
ECL_04819	hypothetical protein	81.6562	2.64571	-30.8636		4933520	4933910	390
flgG_1	flagellar basal body rod protein FlgG	81.3433	2.63558	-30.8636		2609934	2610717	783
ECL_02829	hypothetical protein	58.0071	1.87947	-30.8636		2885033	2885582	549
lgt	beta-galactosamide-alpha-2,3-sialyltransferase lgt	33.5927	1.08843	-30.8636		3416414	3417362	948
ECL_02814	23S rRNA methyluridine methyltransferase	277.953	9.05113	-30.7092		2869638	2870778	1140
ECL_04287	tRNA (guanine-N(7)-)-methyltransferase	3299.59	107.482	-30.699		4396113	4396833	720
ECL_03973	hypothetical protein	304.963	10.0912	-30.2206		4068498	4069725	1227
fliN_1	flagellar switch protein fliN	149.999	4.98468	-30.092		3287244	3287658	414
ECL_00935	polysaccharide deacetylase	709.716	23.6658	-29.9891		940773	942081	1308
ECL_04042	sorbitol-6-phosphate dehydrogenase	277.631	9.26	-29.9817		4146903	4147683	780
ECL_03499	putative peptide/nickel transport system ATP-binding protein	97.1401	3.24474	-29.9377		3580016	3581606	1590
ECL_00065	putative pili assembly chaperone	264.234	8.93358	-29.5776		65693	66386	693
ECL_03364	hypothetical protein	366.595	12.3943	-29.5776		3422991	3423990	999
ECL_00536	anaerobic C4-dicarboxylate transporter	233.586	7.92495	-29.4747		528229	529531	1302
ECL_00817	hypothetical protein	205.807	7.01924	-29.3204		809581	809875	294
ECL_02715	hypothetical protein	74.151	2.52899	-29.3204		2756660	2757068	408
ECL_04779	high-affinity gluconate transporter	136.621	4.70081	-29.0632		4889443	4890760	1317
ECL_02846	putative tail sheath protein	3066.02	106.11	-28.8947		2896673	2897801	1128
ECL_02978	UDP-galactose-4-epimerase	491.205	17.0903	-28.7417		3025386	3026352	966
ECL_00501	phosphoglyceromutase	5946.54	207.003	-28.7269		501698	502022	324
ECL_00227	hypothetical protein	5260.26	184.255	-28.5488		224866	225034	168
ECL_00248	phosphotransferase system PTS, lactose/cellobiose-specific IIB subunit	223.163	7.81689	-28.5488		249049	249313	264
ECL_04512	DNA-binding transcriptional activator TdcA	191.905	6.72201	-28.5488		4633132	4634053	921
ECL_00069	hypothetical protein	301.422	10.6155	-28.3945		69268	69754	486
ECL_04211	hypothetical protein	1072.25	38.2159	-28.0578		4323392	4323689	297
ECL_00510	hypothetical protein	738.308	26.4571	-27.9058		508866	509334	468
ECL_00376	hypothetical protein	285.187	10.267	-27.7772		392856	393057	201
fimI	fimbrial protein fiml	52.4933	1.8898	-27.7772		1316404	1316950	546
ECL_01509	hypothetical protein	3582.67	128.979	-27.7772		1524872	1524992	120
ECL_00295	chorismate pyruvate lyase	57.5529	2.07195	-27.7772		306639	307137	498
ECL_01088	hypothetical protein	36.052	1.2979	-27.7772		1121926	1122721	795
ECL_01858	ssrAB activated protein	212.779	7.6602	-27.7772		1886866	1888213	1347
ECL_00446	PerC family transcriptional regulator	489.937	17.6381	-27.7772		458492	458726	234
tauB	sulfonate/nitrate/taurine transport system ATP-binding protein tauB	182.451	6.71764	-27.1599		1158149	1158917	768
mviM	virulence factor MviM	180.943	6.70019	-27.0056		2617641	2618565	924
gspK	general secretion pathway protein K gspK	54.7988	2.02916	-27.0056		2849805	2850822	1017
ECL_03019	hypothetical protein	269.229	9.96936	-27.0056		3068438	3068645	207
ECL_03784	putative glycosylasparaginase	115.166	4.32633	-26.6198		3866307	3867261	954
ECL_03723	aminotransferase	154.592	5.84369	-26.4545		3796923	3798159	1236
ECL_01087	hypothetical protein	97.8634	3.7304	-26.234		1119776	1121159	1383
ECL_02211	glutathione S-transferase	86.7597	3.30714	-26.234		2261752	2262376	624
ECL_00716	response regulator receiver protein	639.426	24.3739	-26.234		708809	709190	381
ECL_01852	putative spermidine/putrescine transport system permease	201.257	7.67159	-26.234		1877634	1878441	807
ECL_03516	DNA-N1-methyladenine dioxygenase	41.201	1.57052	-26.234		3598991	3599648	657
ECL_04967	LysR family transcriptional regulator	340.491	12.979	-26.234		5090152	5091106	954
ECL_00132	glycosyltransferase family 1 protein	352.902	13.7211	-25.7196		129724	130852	1128
ECL_03493	putative inner membrane protein	109.662	4.26376	-25.7196		3572613	3573339	726
ECL_03830	protein TniA	616.067	23.9532	-25.7196		3914581	3916261	1680
ECL_03556	hypothetical protein	334.613	13.0848	-25.5727		3648448	3649000	552
ECL_04380	adenylate cyclase	180.998	7.13246	-25.3767		4498614	4499916	1302
ECL_01311	hypothetical protein	708.534	27.9762	-25.3263		1339369	1339996	627
ECL_05096	alpha/beta hydrolase domain-containing protein	794.413	31.4719	-25.242		5234037	5234955	918
ECL_04478	aldolase	87.8632	3.48591	-25.2052		4595734	4596622	888
tauC	sulfonate/nitrate/taurine transport system permease tauC	3265.36	129.602	-25.1954		1158913	1159741	828
ECL_04944	hypothetical protein	247.375	9.82694	-25.1731		5058835	5060515	1680
ECL_02536	putative metallodependent hydrolase	130.188	5.19159	-25.0766		2586017	2586812	795
ECL_04905	Tn7-like transposition protein TnsD	379.41	15.2422	-24.8921		5011538	5013095	1557
ECL_00629	hypothetical protein	130.65	5.29143	-24.6909		624975	625560	585
ECL_04529	LppC family lipoprotein	35.3844	1.4331	-24.6909		4650092	4652252	2160
ECL_04025	AraC family transcriptional regulator	65.8314	2.66622	-24.6909		4130587	4131361	774
ECL_04531	DnaA initiator-associating protein DiaA	215.539	8.72952	-24.6909		4652626	4653217	591
ECL_04536	hypothetical protein	58.5672	2.37202	-24.6909		4656200	4656635	435
ECL_04916	hypothetical protein	90.6645	3.67199	-24.6909		5024827	5025670	843
ECL_01049	peptide/nickel transport system permease protein	81.1361	3.28608	-24.6909		1079837	1080779	942
ECL_01030	beta-ketoacyl-ACP synthase	247.027	10.0804	-24.5057		1056023	1058582	2559
pcoA	copper resistant protein PcoA	1306.77	53.3509	-24.4939		4988223	4990041	1818
ECL_02821	ribosomal protein S6 modification protein	994.524	41.136	-24.1765		2876444	2877347	903
ECL_02026	AraC family transcriptional regulator	284.534	11.8193	-24.0736		2061566	2062439	873
ECL_02453	putative thiamine transport system permease	32.2622	1.3488	-23.9193		2501772	2503302	1530
ECL_02636	HxlR family transcriptional regulator	137.114	5.73238	-23.9193		2677392	2677752	360
fliR_1	flagellar biosynthesis protein FliR	62.8005	2.62552	-23.9193		3289059	3289845	786
ECL_03769	succinyl-diaminopimelate desuccinylase	326.082	13.7211	-23.7649		3851657	3852785	1128
ECL_00420	type IV pilus biogenesis protein PilR	415.195	17.567	-23.635		436190	437306	1116
ECL_02516	NAD-dependent deacetylase	118.163	5.02106	-23.5335		2563322	2564144	822
nsrR	transcriptional repressor NsrR	303.771	12.979	-23.4049		568938	569415	477
ECL_00720	DeoR family transcriptional regulator	187.936	8.0298	-23.4049		716050	716821	771
ampG	MFS transporter, PAT family,beta-lactamase induction signal ampG	768.099	32.8563	-23.3775		1223961	1225437	1476
flgL_2	flgL	418.388	17.9254	-23.3406		3326089	3327010	921
ECL_00268	isocitrate dehydrogenase kinase/phosphatase	220.542	9.48808	-23.2441		274625	276365	1740
ECL_00876	DNA-binding transcriptional regulator FruR	95.0624	4.10678	-23.1477		877217	878222	1005
ECL_03693	hypothetical protein	139.675	6.03409	-23.1477		3774018	3774189	171
ECL_04920	N-acetyltransferase GCN5	44.2304	1.91079	-23.1477		5030723	5031263	540
ECL_00125	50S ribosomal protein L33	284.339	12.2837	-23.1477		123972	124140	168
ECL_01964	hypothetical protein	41.466	1.79137	-23.1477		2002725	2003301	576
ECL_04495	inner membrane protein YqjA	36.0248	1.5563	-23.1477		4617631	4618294	663
ECL_02242	sensor histidine kinase	178.252	7.75811	-22.9762		2292865	2294062	1197
ECL_00845	glutathione-regulated potassium-efflux system protein KefC	113.492	4.97667	-22.8047		838391	840257	1866
ECL_03486	membrane-anchored nucleotide-binding enzyme	215.877	9.46632	-22.8047		3565326	3566307	981
ECL_04736	bifunctional N-succinyldiaminopimelate- aminotransferase/acetylornithine transaminase protein	76.0076	3.33925	-22.7619		4844702	4845938	1236
ECL_03246	porin family protein	270.911	11.9425	-22.6847		3301121	3301985	864
phnF	phosphonate metabolism transcriptional regulator PhnF	96.5028	4.26376	-22.6333		367919	368645	726
flgL_1	flagellar hook-associated protein FlgL	220.318	9.73423	-22.6333		2604434	2605388	954
ECL_02824	putative inner membrane protein	302.702	13.4353	-22.5304		2878921	2879305	384
ECL_02230	gamma-glutamylputrescine oxidoreductase	162.834	7.24938	-22.4618		2281583	2282864	1281
ECL_00308	phage shock protein G	190.027	8.49242	-22.3761		317391	317634	243
ECL_04941	putative cytoplasmic protein	88.6307	3.96096	-22.3761		5057089	5058652	1563
ECL_04157	bifunctional acyl-[acyl carrier protein] synthetase/2-acylglycerophosphoethanolamine acyltransferase	137.852	6.21008	-22.198		4272560	4274720	2160
ECL_04562	DNA-binding transcriptional regulator BasR	103.271	4.66891	-22.1189		4685068	4685731	663
ECL_04805	gamma-glutamyltranspeptidase	455.984	20.6839	-22.0454		4920812	4922558	1746
ECL_00043	hypothetical protein	256.336	11.7253	-21.8617		42178	42706	528
ECL_03910	sigma-E factor negative regulatory protein RseA	1134.91	52.3047	-21.698		4003213	4003864	651
ECL_00293	maltose-inducible porin	1453.52	67.0531	-21.6771		304092	305400	1308
ECL_01811	hypothetical protein	285.797	13.2286	-21.6045		1833016	1833250	234
ECL_02500	NUDIX hydrolase	94.0597	4.35371	-21.6045		2547512	2547986	474
ECL_03872	aminopeptidase B	69.284	3.20693	-21.6045		3963811	3965098	1287
ECL_04723	malonate decarboxylase subunit gamma	83.4912	3.86453	-21.6045		4833044	4833845	801
ECL_05048	ribonuclease activity regulator protein RraA	45.8686	2.1231	-21.6045		5188472	5188958	486
ECL_00024	hypothetical protein	140.202	6.48949	-21.6045		24766	25084	318
ECL_04997	TDP-fucosamine acetyltransferase	32.8793	1.52187	-21.6045		5122374	5123052	678
ECL_01080	major capsid protein	2058.51	96.0561	-21.4303		1111629	1112295	666
ECL_04901	hypothetical protein	205.682	9.60103	-21.4229		5006492	5008319	1827
ECL_00746	hypothetical protein	749.316	35.4059	-21.1636		739500	739704	204
ECL_00850	4-hydroxythreonine-4-phosphate dehydrogenase	154.874	7.31793	-21.1636		842942	843929	987
ECL_02707	aminopeptidase N	257.765	12.2414	-21.0569		2747861	2750474	2613
mrfD	pili chaperone protein mfrD	607.502	29.0072	-20.9431		1142217	1142964	747
ECL_04370	putative fimbrial chaperone	116.985	5.61539	-20.8329		4485928	4486663	735
ECL_03155	TetR family transcriptional regulator	253.259	12.2213	-20.7227		3219628	3220219	591
ECL_04379	bifunctional glutamine-synthetase adenylyltransferase/deadenyltransferase	127.116	6.14184	-20.6967		4495737	4498593	2856
ECL_04385	putative glycerol-3-phosphate acyltransferase PlsY	346.939	16.7777	-20.6786		4503492	4504107	615
ECL_04932	C4-dicarboxylate transporter DctA	248.68	12.026	-20.6786		5042771	5044058	1287
ECL_02697	putative ABC transporter ATPase component	55.914	2.70395	-20.6786		2736366	2738274	1908
ECL_04622	succinate semialdehyde dehydrogenase	438.839	21.2748	-20.6271		4744017	4745472	1455
ECL_04537	GIY-YIG nuclease superfamily protein	193.006	9.38026	-20.5757		4656649	4656979	330
ECL_00198	inner-membrane translocator	214.192	10.4754	-20.4471		196200	197382	1182
ECL_03724	putative sensory kinase in two-component system	326.042	15.9688	-20.4174		3798564	3800244	1680
ECL_02448	arginine succinyltransferase	284.613	13.9571	-20.392		2496442	2497477	1035
ECL_00591	L-ribulose-5-phosphate 3-epimerase	218.224	10.7857	-20.2328		584733	585594	861
ECL_05127	putative MFS family tranport protein	188.766	9.3541	-20.18		5272357	5273791	1434
ECL_02078	DeoR family transcriptional regulator	27.8224	1.38687	-20.0613		2131208	2131952	744
ECL_00351	ribose 1,5-bisphosphokinase	78.4085	3.90844	-20.0613		361784	362312	528
ECL_00695	protein ash (Protein cI)	186.485	9.29576	-20.0613		691834	692167	333
ECL_00926	spermidine synthase	404.48	20.1622	-20.0613		931399	932269	870
ECL_02386	thioesterase superfamily protein	100.729	5.02106	-20.0613		2432738	2433149	411
ECL_04541	putative U32 family peptidase	139.484	7.0432	-19.8041		4659201	4660080	879
impK	type VI secretion system protein ImpK	65.5424	3.33117	-19.6755		1553869	1555108	1239
ECL_04859	4-amino-4-deoxy-L-arabinose transferase	181.729	9.34628	-19.444		4967434	4969090	1656
ECL_01259	putative thioredoxin-like protein	163.885	8.44772	-19.4		1297719	1298574	855
ECL_00367	2-keto-3-deoxygluconate permease	578.871	30.134	-19.2099		376293	377286	993
ECL_04793	glycogen debranching protein	150.034	7.84064	-19.1354		4907746	4909720	1974
ECL_01468	PqiA family integral membrane protein	421.89	22.0476	-19.1354		1486736	1487906	1170
ECL_03409	lipid kinase	109.691	5.73238	-19.1354		3483029	3483929	900
ECL_03679	N5-glutamine S-adenosyl-L-methionine-dependent methyltransferase	105.812	5.52963	-19.1354		3756177	3757110	933
ECL_02943	ABC transporter permease	53.2204	2.79628	-19.0325		2991473	2992580	1107
ECL_04408	hypothetical protein	338.592	17.7902	-19.0325		4527372	4527546	174
ECL_04275	16S ribosomal RNA methyltransferase RsmE	160.97	8.45761	-19.0325		4387701	4388433	732
ECL_03018	deoxyribodipyrimidine photolyase	345.955	18.256	-18.9502		3066790	3068203	1413
ECL_00651	BglB family transcriptional antiterminator	81.6989	4.3218	-18.9039		645853	647763	1910
ECL_01957	transcriptional regulator LysR	85.551	4.52557	-18.9039		1993499	1994411	912
ECL_03709	regulatory protein DeoR	791.833	41.9443	-18.8782		3789033	3789771	738
flgB_1	flagellar basal body rod protein FlgB	231.262	12.2837	-18.8268		2613866	2614286	420
ECL_00683	putative integrase	339.69	18.3436	-18.5181		683566	683791	225
ECL_01660	putative exodeoxyribonuclease VIII	120.552	6.50996	-18.5181		1682637	1684539	1902
ECL_02486	CTP synthase	26.9881	1.45739	-18.5181		2534499	2535207	708
hisE	hypothetical protein hisE	218.55	11.802	-18.5181		3402830	3403442	612
ECL_04001	FdrA family protein	12.3914	0.66915	-18.5181		4108833	4110375	1542
ECL_04208	hypothetical protein	195.975	10.5829	-18.5181		4321943	4322138	195
ECL_04792	glucose-1-phosphate adenylyltransferase	88.4609	4.77699	-18.5181		4906433	4907729	1296
ECL_04846	(3R)-hydroxymyristoyl-ACP dehydratase	107.952	5.82954	-18.5181		4956619	4956973	354
ECL_02632	hypothetical protein	335.22	18.1023	-18.5181		2674373	2674601	228
ECL_05163	tRNA modification GTPase TrmE	179.644	9.82694	-18.2807		5310138	5311503	1365
ECL_01441	zinc ABC transporter periplasmic zinc-binding protein	950.323	52.4104	-18.1323		1459396	1460341	945
flgJ_1	flagellar rod assembly protein/muramidase FlgJ	370.534	20.55	-18.0308		2607115	2608069	954
ECL_02931	hypothetical protein	82.5635	4.58591	-18.0037		2974743	2975418	675
ECL_04820	extracellular ligand-binding receptor	50.8953	2.82693	-18.0037		4934029	4935124	1095
ECL_02853	hypothetical protein	72.6216	4.06689	-17.8568		2902309	2904085	1776
ECL_03034	putative outer membrane porin	249.437	14.0234	-17.7872		3086480	3087878	1398
iscA	iron-sulfur cluster assembly protein iscA	113.033	6.36931	-17.7466		3968151	3968475	324
ECL_01676	hypothetical protein	221.956	12.507	-17.7466		1693971	1694466	495
ECL_04851	lipoprotein	62.9258	3.5458	-17.7466		4961969	4962551	582
ECL_05130	ribose transport system substrate-binding protein	82.2061	4.63223	-17.7466		5275789	5276680	891
ECL_03166	nucleoside:H+ symporter	191.487	10.8263	-17.6872		3230101	3231340	1239
ECL_01057	Na(+)-translocating NADH-quinone reductase subunit A	94.7795	5.37411	-17.6363		1089291	1090635	1344
ECL_03867	PTS system glucose-like transporter subunit IIB	105.945	6.0577	-17.4894		3958287	3959820	1533
ECL_01044	hypothetical protein	1325.71	76.2588	-17.3844		1074019	1074682	663
ECL_00366	hypothetical protein	109.275	6.32248	-17.2836		375434	376250	816
ECL_00265	homoserine O-succinyltransferase	210.594	12.2044	-17.2555		270436	271366	930
ECL_03334	D-alanyl-D-alanine carboxypeptidase	91.4172	5.30503	-17.2322		3389703	3390870	1167
ECL_02513	spermidine/putrescine transport system permease	178.932	10.4225	-17.1679		2560001	2560793	792
ECL_01338	surface protein containing Ig-like domains	331.417	19.3771	-17.1036		1356649	1357288	639
ECL_02194	putative allophanate hydrolase	141.861	8.30503	-17.0814		2242796	2246399	3603
ECL_00168	mannitol repressor protein	118.547	6.98361	-16.975		162455	163046	591
ECL_00438	hypothetical protein	191.424	11.2768	-16.975		450837	451203	366
ECL_00606	AraC family transcriptional regulator	42.1546	2.48334	-16.975		597447	598278	831
cof	HMP-PP phosphatase cof	106.931	6.29932	-16.975		1240011	1240830	819
ECL_03113	iron-enterobactin transporter ATP-binding protein	21.8667	1.28818	-16.975		3173105	3173906	801
ECL_03944	cytochrome c assembly protein	323.234	19.0418	-16.975		4043197	4044064	867
lsrC	AI-2 transport system permease lsrC	16.9721	0.999834	-16.975		4598614	4599646	1032
ECL_04794	glycogen branching protein	136.15	8.02062	-16.975		4909716	4911903	2187
ECL_02550	23S rRNA pseudouridylate synthase C	95.0882	5.60168	-16.975		2597432	2598353	921
ECL_01185	protoheme IX farnesyltransferase	530.765	31.3732	-16.9178		1218697	1219585	888
ECL_00018	GntR family transcriptional regulator	115.106	6.90648	-16.6663		18742	19489	747
ECL_05131	ribose transport system permease	70.8786	4.27258	-16.5892		5276707	5277673	966
ECL_04553	argininosuccinate synthase	88.6579	5.36214	-16.5341		4675239	4676586	1347
ECL_01570	hypothetical protein	211.508	12.9302	-16.3577		1597725	1598124	399
ECL_01789	beta-phosphoglucomutase	326.399	20.0078	-16.3136		1805872	1806955	1083
ECL_02326	fusaric acid resistance protein region	149.18	9.15824	-16.2891		2374730	2376758	2028
ECL_00202	hypothetical protein	126.946	7.80077	-16.2735		201718	203173	1455
ECL_01889	isochorismatase hydrolase	305.525	18.7868	-16.2627		1918400	1919114	714
ECL_01111	hypothetical protein	125.237	7.72905	-16.2034		1144908	1145709	801
ECL_01480	cold-shock protein	159.23	9.82694	-16.2034		1497638	1497848	210
fliH_2	flagellar assembly protein FliH	47.4301	2.92717	-16.2034		3353090	3353795	705
ECL_03744	cysteine synthase A	68.8029	4.24621	-16.2034		3822031	3823003	972
ECL_04161	GntR family transcriptional regulator	43.2018	2.66622	-16.2034		4276592	4277366	774
ECL_04796	hypothetical protein	227.471	14.0385	-16.2034		4913271	4913418	147
ECL_04026	S-ribosylhomocysteine lyase	64.8027	3.99934	-16.2034		4131414	4131930	516
ECL_04504	LysR family transcriptional regulator	74.0603	4.57067	-16.2034		4622437	4623340	903
ECL_00170	PTS system mannitol-specific transporter subunit IIC	182.764	11.3566	-16.0931		164291	166199	1908
ECL_02059	alcohol dehydrogenase class III	73.9941	4.6105	-16.0491		2094947	2096066	1119
ECL_05000	lipopolysaccharide biosynthesis protein WzzE	3186.11	199.073	-16.0047		5125494	5126541	1047
ECL_05001	undecaprenyl-phosphate alpha-N-acetylglucosaminyl 1-phosphatetransferase	268.267	16.8233	-15.9462		5126553	5127657	1104
ECL_04388	urease subunit beta	156.702	9.82694	-15.9462		4505948	4506263	315
ECL_03193	hypothetical protein	1144.71	71.8687	-15.9278		3259904	3260306	402
ECL_04850	putative inner membrane protein	51.0215	3.21442	-15.8727		4959726	4961973	2247
ECL_01478	beta-lactamase domain-containing protein	65.9436	4.16901	-15.8176		1495966	1496956	990
ECL_02332	pentaerythritol tetranitrate reductase	118.915	7.51788	-15.8176		2380989	2382087	1098
pcoS	two-component system, OmpR family, heavy metal sensor histidine kinase CusS pcoS	488.713	30.9328	-15.7992		4983841	4985242	1401
ECL_02981	aldose 1-epimerase	77.7846	4.94171	-15.7404		3028553	3029597	1044
ECL_02218	putative voltage-gated ClC-type chloride channel ClcB	98.3798	6.29644	-15.6247		2269436	2270747	1311
ECL_00447	hypothetical protein	230.283	14.8801	-15.4759		458853	461280	2427
ECL_03312	chorismate mutase	88.4609	5.73238	-15.4318		3364006	3364366	360
ECL_00413	hypothetical protein	348.043	22.5536	-15.4318		429272	429455	183
ECL_00435	putative inner membrane protein	83.5851	5.41642	-15.4318		449303	450065	762
ECL_00700	hypothetical protein	1105.76	71.6548	-15.4318		695109	695253	144
flgD_1	flagellar basal-body rod modification protein FlgD	134.371	8.70742	-15.4318		2612739	2613450	711
ECL_02841	hypothetical protein	244.03	15.8135	-15.4318		2894829	2895090	261
ECL_03881	putative RNA methyltransferase	43.8649	2.8425	-15.4318		3970959	3971685	726
ECL_04294	phosphoribosyl-dephospho-CoA transferase	58.9739	3.82159	-15.4318		4403110	4403650	540
ECL_00544	hypothetical protein	70.4556	4.56561	-15.4318		536894	537572	678
ECL_03492	putative cobalamin synthesis protein	48.398	3.13626	-15.4318		3571605	3572592	987
ECL_03072	antimicrobial peptide ABC transporter	82.9321	5.37411	-15.4318		3129074	3129650	576
ECL_05134	potassium transport protein Kup	203.616	13.2498	-15.3675		5279804	5281673	1869
flhA	flagellar biosynthetic protein FlhA	67.6764	4.43479	-15.2603		3361164	3363258	2094
ECL_00315	hypothetical protein	310.363	20.4034	-15.2113		324153	324507	354
ECL_00372	Chaperone protein PmfD	131.576	8.67083	-15.1746		389750	390464	714
ECL_01654	UspA domain-containing protein	5864.04	386.639	-15.1667		1678817	1679252	435
ECL_01374	two component transcriptional regulator, LuxR family	118.756	7.85258	-15.1231		1392826	1393483	657
gspA	general secretion pathway protein A gspA	75.5469	5.02106	-15.046		2859194	2860016	822
ECL_03536	competence damage-inducible protein A	51.7496	3.43943	-15.046		3628810	3630010	1200
merR	mercuric resistance operon regulatory protein merR	142.758	9.48808	-15.046		3908075	3908510	435
ECL_01058	NADH:ubiquinone oxidoreductase, na(+)-translocating, B subunit	224.158	15.0266	-14.9174		1090637	1091873	1236
ECL_03766	nitrate/nitrite sensor protein NarQ	54.6792	3.66547	-14.9174		3845791	3847480	1689
ECL_04488	oxidoreductase domain-containing protein	138.668	9.29576	-14.9174		4607920	4608919	999
ECL_00331	glutamate/aspartate:proton symporter	70.284	4.71155	-14.9174		342663	343977	1314
ECL_00259	endonuclease V	297.514	20.0505	-14.8383		259462	260131	669
ECL_03498	putative peptide/nickel transport system permease	148.987	10.0568	-14.8145		3578989	3580015	1026
ECL_04351	AraC family transcriptional regulator	127.005	8.59857	-14.7704		4464252	4465092	840
ECL_04088	RNA polymerase nonessential primary-like sigma factor	91.4007	6.23462	-14.6602		4191182	4192175	993
ECL_02473	hypothetical protein	219.229	14.954	-14.6602		2521666	2521804	138
ECL_00599	opacity-associated protein A	46.9048	3.19947	-14.6602		589598	590243	645
ECL_03206	hypothetical protein	106.153	7.2409	-14.6602		3269714	3269999	285
ECL_02529	beta-hexosaminidase	103.641	7.12308	-14.55		2578425	2579439	1014
ECL_03931	bifunctional chorismate mutase/prephenate dehydrogenase	187.329	12.8749	-14.55		4032493	4033615	1122
ECL_01902	formate dehydrogenase alpha subunit	242.277	16.6838	-14.5217		1934380	1936792	2412
ECL_03661	amidophosphoribosyltransferase	98.6007	6.79729	-14.5059		3737634	3739152	1518
ECL_01134	hypothetical protein	162.42	11.2768	-14.403		1170737	1171835	1098
ECL_03673	hypothetical protein	44.6289	3.09859	-14.403		3750524	3752522	1998
mrfF	MrfE protein mfrF	93.4681	6.48949	-14.403		1143554	1144031	477
ECL_02826	hypothetical protein	132.336	9.22099	-14.3516		2881515	2882634	1119
araH	L-arabinose ABC transporter permease araH	238.764	16.7267	-14.2744		1414769	1415756	987
ECL_00146	hypothetical protein	306.849	21.4964	-14.2744		143797	143989	192
ECL_04528	uroporphyrin-III C/tetrapyrrole methyltransferase	152.964	10.7482	-14.2315		4649166	4650030	864
ECL_02533	HIT-like protein hinT	406.92	28.6619	-14.1972		2581301	2581661	360
ECL_05023	tRNA (uracil-5-)-methyltransferase	92.5585	6.56022	-14.1091		5157681	5158782	1101
ECL_00603	methyl-accepting chemotaxis sensory transducer	87.8175	6.25351	-14.0429		593820	595470	1650
ECL_03323	transcriptional regulator Cbl	182.503	13.0199	-14.0172		3376805	3377756	951
ECL_03767	aminoglycoside/multidrug efflux system	87.9495	6.29568	-13.9698		3847626	3850740	3114
ECL_01209	putative multidrug transporter membrane\ATP-binding components	185.857	13.3177	-13.9557		1244287	1246069	1782
ECL_00782	16S ribosomal RNA m2G1207 methyltransferase	1643.36	118.324	-13.8886		773001	774030	1029
ECL_04146	prepilin peptidase-dependent protein C	44.2304	3.18466	-13.8886		4261665	4261989	324
ECL_04530	putative endonuclease	217.131	15.6338	-13.8886		4652209	4652605	396
phnA	alkylphosphonate utilization operon protein PhnA	85.3016	6.14184	-13.8886		372087	372423	336
ECL_01453	nitrilase/cyanide hydratase and apolipoprotein N-acyltransferase	22.0133	1.58499	-13.8886		1474697	1475348	651
ECL_01907	major facilitator transporter AraJ	73.1156	5.26443	-13.8886		1939891	1941067	1176
ECL_02248	LysR family transcriptional regulator	48.4144	3.48591	-13.8886		2300351	2301239	888
ECL_02847	hypothetical protein	20.241	1.45739	-13.8886		2897797	2898505	708
bioC	biotin biosynthesis protein BioC	18.9559	1.36485	-13.8886		3005075	3005831	756
ECL_03324	nitrogen assimilation transcriptional regulator	15.6107	1.124	-13.8886		3377852	3378770	918
ECL_03356	family 2 glycosyl transferase	58.7925	4.23314	-13.8886		3414100	3415075	975
ECL_04077	hypothetical protein	58.2547	4.19443	-13.8886		4181033	4181279	246
ECL_04491	D-altronate dehydratase	96.3082	6.93433	-13.8886		4611681	4613169	1488
ECL_03029	hypothetical protein	201.609	14.6642	-13.7483		3083388	3084162	774
ECL_04348	glycosyl hydrolase family protein	238.576	17.3709	-13.7343		4459780	4460968	1188
ECL_04037	putative zinc/manganese transport system ATP-binding protein	194.776	14.1995	-13.7171		4142723	4143377	654
ECL_04428	hypothetical protein	433.24	31.599	-13.7105		4540407	4541256	849
ECL_03967	hypothetical protein	289.879	21.1657	-13.6957		4063065	4063455	390
ECL_04142	exonuclease V subunit alpha	46.3436	3.39977	-13.6314		4249899	4251720	1821
ECL_02229	gamma-glutamyl-gamma-aminobutyraldehyde dehydrogenase	56.4871	4.14389	-13.6314		2280093	2281587	1494
ECL_04637	putative sulfite oxidase subunit YedY	154.144	11.3275	-13.608		4763320	4764322	1002
ECL_04742	nitrite reductase (NAD(P)H) large subunit	220.318	16.2237	-13.58		4850890	4853434	2544
ECL_02851	phage major capsid protein	54.4774	4.03452	-13.5028		2900260	2901283	1023
ECL_01211	glutamine synthetase	164.396	12.175	-13.5028		1246291	1246630	339
ECL_00012	D-galactonate transporter	987.642	73.4171	-13.4525		12757	14050	1293
ECL_03887	hypothetical protein	229.622	17.0752	-13.4477		3977006	3977429	423
fliG_1	flagellar motor switch protein G fliG	138.668	10.3286	-13.4257		3280894	3281893	999
ECL_00081	putative transcriptional regulator	169.324	12.6605	-13.3742		81700	82678	978
wzy	hypothetical protein wzy	62.5846	4.6795	-13.3742		3415064	3416387	1323
ECL_04645	tRNA-dihydrouridine synthase B	85.7136	6.40887	-13.3742		4770468	4771434	966
ECL_03542	hypothetical protein	184.046	13.8501	-13.2885		3634528	3635869	1341
ECL_03972	hypothetical protein	112.985	8.51344	-13.2713		4067880	4068486	606
ECL_00187	hypothetical protein	1796.35	135.659	-13.2417		183262	184768	1506
ECL_04729	putative hydrolase	93.3898	7.06041	-13.2272		4837720	4838743	1023
ECL_00393	PAS/PAC sensor-containing diguanylate cyclase	273.038	20.6696	-13.2096		410998	412246	1248
ECL_01503	septum formation inhibitor	38.2331	2.91477	-13.117		1520322	1521030	708
ECL_04655	eneral L-amino acid transport system ATP-binding protein	178.32	13.5946	-13.117		4783985	4784744	759
ECL_05076	L-rhamnose 1-epimerase	171.867	13.1026	-13.117		5214661	5214976	315
ECL_04175	2-deoxy-D-gluconate 3-dehydrogenase	106.571	8.12464	-13.117		4292574	4293336	762
ECL_01873	hypothetical protein	91.8865	7.05122	-13.0313		1902467	1903784	1317
ECL_00188	major facilitator family transporter	151.992	11.7253	-12.9627		184904	186224	1320
ECL_02612	phosphate starvation-inducible protein PhoH	84.4399	6.51407	-12.9627		2652744	2653536	792
ECL_01515	potassium/proton antiporter	61.5247	4.76046	-12.9241		1530189	1531923	1734
ECL_02650	putative ureidoglycine-glyoxylate aminotransferase	91.8896	7.10993	-12.9241		2693023	2694184	1161
ECL_02219	putative dithiobiotin synthetase	57.1945	4.44754	-12.8598		2270681	2271377	696
ECL_01920	peptide/nickel transport system permease protein	58.5794	4.60124	-12.7312		1953008	1953905	897
ECL_00709	putative hydrolase, alpha/beta fold family	110.415	8.78686	-12.5659		702606	703428	822
ECL_03541	putative glycosyltransferase family 52 protein	96.0432	7.64318	-12.5659		3633554	3634499	945
ECL_05027	LysR family transcriptional regulator	168.249	13.488	-12.474		5161448	5162366	918
ECL_01117	iron(III) transport system ATP-binding protein	330.017	26.6088	-12.4026		1149136	1150183	1047
ECL_00040	hypothetical protein	2219.71	179.672	-12.3542		39635	40640	1005
ECL_00993	Rho-binding antiterminator	149.863	12.1392	-12.3454		1006662	1006917	255
ECL_03848	zinc metalloprotease	74.9316	6.06958	-12.3454		3933379	3934399	1020
ECL_04236	hypothetical protein	110.003	8.91044	-12.3454		4347610	4348189	579
ECL_00059	hypothetical protein	130.938	10.6062	-12.3454		59589	60270	681
ECL_01081	phage immunity repressor protein	386.011	31.2675	-12.3454		1112580	1112976	396
ECL_01587	hypothetical protein	43.3278	3.50962	-12.3454		1608756	1609050	294
ECL_02102	cyclopropane-fatty-acyl-phospholipid synthase	73.0291	5.91548	-12.3454		2154383	2155604	1221
ECL_02914	hypothetical protein	98.747	7.99867	-12.3454		2960442	2960571	129
wcaL	colanic acid biosynthesis glycosyl transferase WcaL	52.1637	4.22534	-12.3454		3426840	3428061	1221
ECL_03740	hypothetical protein	117.948	9.55397	-12.3454		3817587	3817803	216
ECL_04137	Fe-S metabolism associated SufE	31.2215	2.52899	-12.3454		4244058	4244466	408
ECL_04619	hypothetical protein	48.2514	3.90844	-12.3454		4742992	4743256	264
ECL_04715	hypothetical protein	63.375	5.13348	-12.3454		4824821	4825022	201
ECL_04868	integral membrane protein TerC	86.9089	7.03977	-12.3454		4977556	4978582	1026
ECL_00762	phosphoglycerol transferase I	109.766	9.00374	-12.1911		756990	759282	2292
ECL_03517	DNA-O6-methylguanine-protein-cysteine S-methyltransferase/transcriptional regulator Ada	94.7258	7.79474	-12.1525		3599647	3600706	1059
ECL_04600	hypothetical protein	58.2676	4.80559	-12.125		4719854	4721357	1503
ECL_02165	D-isomer specific 2-hydroxyacid dehydrogenase NAD-binding protein	75.5938	6.25351	-12.0882		2212896	2213886	990
ECL_03916	uracil-DNA glycosylase	198.46	16.4494	-12.0648		4009452	4010142	690
ECL_00179	hypothetical protein	184.801	15.3173	-12.0648		175089	175830	741
ECL_00505	putative DNA-binding prophage protein	70.169	5.82954	-12.0368		505867	506752	885
ECL_00821	transaldolase B	51.7413	4.32633	-11.9596		812440	813394	954
ECL_03609	putative tricarboxylic transport membrane protein	32.6463	2.72971	-11.9596		3684195	3685707	1512
ECL_03420	putative regulatory protein	273.59	23.0477	-11.8706		3496294	3496876	582
ECL_01401	hypothetical protein	528.015	44.5522	-11.8516		1419724	1420303	579
ECL_00839	carbamoyl-phosphate synthase small subunit	35.0793	2.96503	-11.831		829871	830915	1044
ECL_03655	histidine/lysine/arginine/ornithine transport system ATP-binding protein	46.9523	3.96857	-11.831		3732616	3733396	780
ECL_03999	xanthine/uracil/vitamin C permease	46.3287	3.91586	-11.831		4105826	4107407	1581
ECL_00995	hypothetical protein	67.0747	5.66939	-11.831		1007306	1007852	546
ECL_01016	hypothetical protein	500.401	42.3042	-11.8286		1033320	1038564	5244
ECL_01086	hypothetical protein	42.1947	3.59773	-11.7282		1117282	1118716	1434
ECL_01556	hypothetical protein	71.5216	6.09828	-11.7282		1580666	1581512	846
ECL_02088	RND efflux system outer membrane lipoprotein	131.537	11.2155	-11.7282		2140493	2141873	1380
ECL_00147	group 1 glycosyl transferase	188.252	16.0959	-11.6957		144004	145222	1218
ECL_05062	ferrous iron efflux protein F	121.114	10.3875	-11.6596		5201182	5202076	894
ECL_05122	serine/threonine protein kinase	109.702	9.40877	-11.6596		5263667	5264654	987
ECL_02836	hypothetical protein	111.528	9.57816	-11.644		2890825	2892010	1185
pgaB	biofilm PGA synthesis lipoprotein PgaB	61.6214	5.32419	-11.5738		4426666	4428604	1938
ECL_04416	hypothetical protein	137.267	11.8601	-11.5738		4532451	4532625	174
ECL_04621	putative ribonuclease inhibitor	87.4888	7.55919	-11.5738		4743699	4743972	273
ECL_00019	PTS family protein IIC	103.014	8.90056	-11.5738		19711	21334	1623
ECL_02859	DNA adenine methylase	55.0967	4.76046	-11.5738		2907984	2908851	867
ECL_03179	bactoprenol glucosyl transferase	323.3	28.0084	-11.543		3245104	3246025	921
ECL_01804	putative OmpA-family membrane protein	119.48	10.4225	-11.4636		1822894	1823587	693
ECL_01430	hypothetical protein	101.098	8.81905	-11.4636		1450818	1451637	819
ECL_03410	fructose-bisphosphate aldolase	78.6319	6.85926	-11.4636		3483975	3485028	1053
ECL_00487	putative NADH oxidase	113.256	9.95133	-11.3809		489622	491281	1659
ECL_03669	erythronate-4-phosphate dehydrogenase	82.6257	7.26001	-11.3809		3745555	3746692	1137
ECL_00218	xylose isomerase domain-containing protein	93.4147	8.25463	-11.3166		216449	217199	750
ECL_00664	aspartate carbamoyltransferase regulatory subunit	75.8236	6.70019	-11.3166		663446	663908	462
ECL_01223	hypothetical protein	111.208	9.82694	-11.3166		1258968	1259283	315
ECL_02180	glucuronate isomerase	124.487	11.0003	-11.3166		2228535	2229942	1407
ECL_03919	DTW domain protein	100.23	8.8569	-11.3166		4011960	4012659	699
ECL_04176	5-keto-4-deoxyuronate isomerase	83.7049	7.39662	-11.3166		4293399	4294236	837
ECL_05022	hypothetical protein	159.957	14.1346	-11.3166		5157362	5157581	219
ECL_00091	P pilus assembly protein, porin PapC	233.511	20.8574	-11.1956		89278	91801	2523
ECL_03988	hypothetical protein	194.914	17.4886	-11.1452		4094858	4095389	531
ECL_02939	putative DNA-binding transcriptional regulator	185.533	16.7406	-11.0828		2986939	2987617	678
ECL_01642	hypothetical protein	91.5113	8.30207	-11.0227		1669986	1670856	870
ECL_00459	putative arsenic resistance protein	345.768	31.3973	-11.0127		470807	471530	723
wcaA	putative colanic acid biosynthesis glycosyl transferase WcaA	309.77	28.1519	-11.0035		3443240	3444083	843
ECL_00999	hypothetical protein	128.193	11.6591	-10.9951		1010881	1011589	708
ECL_02872	DeoR family transcriptional regulator	184.614	16.8233	-10.9737		2915101	2915653	552
ECL_02265	hypothetical protein	131.428	12.0107	-10.9425		2319701	2320646	945
ECL_00209	ABC transporter ATP-binding protein	104.187	9.55397	-10.9051		209596	211216	1620
ECL_01528	fatty acid desaturase	1282.68	117.832	-10.8857		1546589	1547561	972
ECL_03690	lac repressor	207.307	19.055	-10.8794		3768378	3769461	1083
ECL_00161	DNA-binding transcriptional repressor LldR	43.7101	4.04639	-10.8022		156583	157348	765
ECL_00232	dipeptide transporter	87.4202	8.09278	-10.8022		230385	230640	255
ECL_00710	hypothetical protein	13.7606	1.27386	-10.8022		703458	705078	1620
ECL_00855	ATP-dependent helicase HepA	75.0178	6.94465	-10.8022		849381	852204	2823
ECL_01019	hypothetical protein	96.0868	8.89508	-10.8022		1046653	1047349	696
ECL_01417	chemotaxis regulator CheZ	34.5615	3.19947	-10.8022		1437575	1438220	645
ECL_02208	hypothetical protein	9.85506	0.912315	-10.8022		2258775	2259906	1131
ECL_02251	putative oxidoreductase	90.3038	8.35972	-10.8022		2303106	2303970	864
ECL_02504	DNA-binding transcriptional regulator PhoP	16.5864	1.53546	-10.8022		2551307	2551979	672
ECL_02752	hypothetical protein	42.22	3.90844	-10.8022		2799906	2800434	528
ECL_02823	glutaredoxin	41.2817	3.82159	-10.8022		2878305	2878575	270
ECL_02892	molybdopterin biosynthesis protein MoeA	9.0398	0.836844	-10.8022		2933148	2934381	1233
ompX	outer membrane protein X ompX	21.4761	1.98811	-10.8022		2962965	2963484	519
sucB	dihydrolipoamide acetyltransferase sucB	9.12864	0.845069	-10.8022		3053367	3054588	1221
ECL_03360	hypothetical protein	74.3071	6.87886	-10.8022		3418570	3419620	1050
ECL_03674	hypothetical protein	39.9501	3.69831	-10.8022		3752558	3752837	279
ECL_03692	galactoside permease	71.1073	6.58264	-10.8022		3772708	3773962	1254
ECL_03788	uracil phosphoribosyltransferase	17.7768	1.64566	-10.8022		3870934	3871561	627
ECL_04007	putative DNA-binding protein with chaperone activity	27.5212	2.54773	-10.8022		4113486	4113891	405
ECL_04183	hypothetical protein	24.605	2.27777	-10.8022		4300841	4301294	453
ECL_04405	putative phage tail protein E	36.7857	3.40538	-10.8022		4525182	4525485	303
ECL_04804	putative acetyltransferase YhhY	68.3808	6.33024	-10.8022		4920269	4920758	489
ECL_04815	branched-chain amino acid transport system permease	72.1429	6.6785	-10.8022		4931013	4931940	927
ECL_23S08	23S ribosomal RNA	7.67107	0.710137	-10.8022		5266416	5269322	2906
ECL_02582	cytochrome B561	191.076	17.6885	-10.8022		2625625	2626150	525
ECL_03591	ISEhe3 orfB	20.5268	1.90024	-10.8022		3672808	3673351	543
ECL_00034	acetolactate synthase catalytic subunit	150.839	14.051	-10.7352		32472	34161	1689
ECL_01840	hypothetical protein	199.712	18.6545	-10.7058		1867713	1868598	885
ECL_04968	carboxylate/amino acid/amine transporter	183.999	17.1971	-10.6994		5090993	5091893	900
ECL_02530	thiamine kinase	146.684	13.7577	-10.662		2579462	2580287	825
ECL_04864	ferulic acid decarboxylase	216.703	20.3517	-10.6479		4974412	4974919	507
ECL_00656	anaerobic ribonucleoside triphosphate reductase	143.671	13.5069	-10.6369		648947	651086	2139
ECL_01130	putative DNA-binding transcriptional regulator	280.693	26.4571	-10.6094		1166863	1167487	624
fliF_1	flagellar MS-ring protein fliF	38.8596	3.6851	-10.5451		3279222	3280902	1680
ECL_04992	putative UDP-N-acetyl-D-mannosaminuronic acid transferase	161.164	15.3173	-10.5217		5116809	5117550	741
ECL_03512	malate:quinone oxidoreductase	83.9574	8.12956	-10.3274		3592603	3594253	1650
ECL_01068	xanthine-guanine phosphoribosyltransferase	69.3811	6.74398	-10.2879		1100529	1100988	459
ECL_01455	copper resistance protein CopC	85.6073	8.3212	-10.2879		1475825	1476197	372
ECL_01678	putative prophage membrane protein	228.286	22.1899	-10.2879		1695973	1696252	279
ECL_03969	3-isopropylmalate dehydratase small subunit	58.9739	5.73238	-10.2879		4064664	4065204	540
ECL_01007	hypothetical protein	125.921	12.2837	-10.2511		1022949	1024125	1176
ECL_02471	aldose 1-epimerase	59.3737	5.82954	-10.185		2519842	2520727	885
ECL_00118	ribonuclease PH	73.2856	7.19546	-10.185		118781	119498	717
ECL_00105	hypothetical protein	165.397	16.3494	-10.1164		104533	106237	1704
ECL_01886	translation elongation factor 2 (EF-2/EF-G)	133.45	13.2664	-10.0592		1914632	1916732	2100
ECL_01250	bifunctional UDP-sugar hydrolase/5'-nucleotidase periplasmic	219.627	21.8476	-10.0527		1288341	1289994	1653
ECL_01953	hypothetical protein	57.261	5.7086	-10.0307		1989211	1989934	723
ECL_02408	putative diguanylate phosphodiesterase	29.1137	2.90247	-10.0307		2460058	2460769	711
csgG	curli production assembly/transport component CsgG	49.6399	4.94882	-10.0307		2643440	2644274	834
ECL_02877	undecaprenyl pyrophosphate phosphatase	67.9798	6.7772	-10.0307		2919946	2920555	609
ECL_03331	hypothetical protein	246.427	24.5674	-10.0307		3387456	3387792	336
ECL_03783	PTS system lactose/cellobiose family transporter subunit IIC	78.4085	7.81689	-10.0307		3864984	3866304	1320
