# Supplementary material for: Landscape of in vivo Fitness-Associated Genes of Enterobacter cloacae Complex
Source: Front Microbiol. 2020 Jul 10;11:1609. doi: 10.3389/fmicb.2020.01609 (PMC7365913; doi:10.3389/fmicb.2020.01609)
Supplement: TABLE S8 — Tn insertion mutants affected in genes with function is linked with flagella. [file Table_8.xls]

## Sheet: Flagella
TABLE S8 Tn insertion mutants affected in genes with function is linked with flagella.
Feature ID	Product	LB-RPKM	T48-RPKM	Fold Change T48/LB		start	end
	Negatively-selected
flgL_1	flagellar hook-associated protein FlgL	220.318	9.73423	-22.6333		2604434	2605388
flgJ_1	flagellar rod assembly protein/muramidase FlgJ	370.534	20.55	-18.0308		2607115	2608069
flgH_1	flagellar L-ring protein FlgH	359.841	5.82954	-61.7271		2609178	2609886
flgG_1	flagellar basal body rod protein FlgG	81.3433	2.63558	-30.8636		2609934	2610717
flgF_1	flagellar basal body rod protein FlgF	67.3988	1.36485	-49.3817		2610728	2611484
flgE_1	flagellar hook protein FlgE	1148.45	29.0175	-39.578		2611504	2612713
flgD_1	flagellar basal-body rod modification protein FlgD	134.371	8.70742	-15.4318		2612739	2613450
flgC_1	flagellar basal body rod protein FlgC	326.322	2.54773	-128.084		2613461	2613866
flgB_1	flagellar basal body rod protein FlgB	231.262	12.2837	-18.8268		2613866	2614286
fliE_1	flagellar hook-basal body protein FliE	353.844	3.27565	-108.022		3278679	3278994
fliF_1	flagellar MS-ring protein fliF	38.8596	3.6851	-10.5451		3279222	3280902
fliG_1	flagellar motor switch protein G fliG	138.668	10.3286	-13.4257		3280894	3281893
fliI_1	flagellum-specific ATP synthase fliI	477.34	2.25783	-211.415		3282595	3283966
fliL_1	flagellar biosynthesis protein FliL	219.229	4.98468	-43.9806		3285825	3286239
fliN_1	flagellar switch protein fliN	149.999	4.98468	-30.092		3287244	3287658
fliO_1	flagellar biosynthesis protein FliO	522.273	5.50309	-94.9055		3287660	3288035
fliP_1	flagellar biosynthesis protein FliP	159.661	1.39814	-114.195		3288034	3288772
fliR_1	flagellar biosynthesis protein FliR	62.8005	2.62552	-23.9193		3289059	3289845
fliH_2	flagellar assembly protein FliH	47.4301	2.92717	-16.2034		3353090	3353795
flhA	flagellar biosynthetic protein FlhA	67.6764	4.43479	-15.2603		3361164	3363258
	Positively selected
fliM_2	Flagellar motor switch protein fliM	20.8458	1730.11	82.9955		3348576	3349569
ECL_01419	flagellar biosynthesis protein FlhA	9.95664	120.107	12.063		1439506	1441585
	contributing to growth and/or fitness
flhD	flagellar transcriptional activator FlhD	4.53646	0			3322827	3323178
ECL_03279	flgA	5.41597	0			3336850	3337144
fliO_2	Flagellar biosynthesis protein, FliO	0	0			3347817	3348186
fliE_2	flagellar hook-basal body complex protein FliE	9.82899	0			3356713	3357037
flhE	flagellar protein FlhE	8.0419	0			3363266	3363662
